# Supplementary material for: Whole transcriptome profiling reveals the RNA content of motor axons
Source: Nucleic Acids Res. 2015 Oct 12;44(4):e33. doi: 10.1093/nar/gkv1027 (PMC4770199; doi:10.1093/nar/gkv1027)
Supplement: SUPPLEMENTARY DATA [file supp_gkv1027_nar-01546-met-g-2015-File012.xlsx]

## Sheet: Table S1
Supplementary Table S1. Primer sequences (5' to 3') used for whole transcriptome amplification.
primer name	sequence
MALBAC_primer	GTGAGTGATGGTTGAGGTAGTGTGGAGNNNNNNNN
MALBAC_adapter_1	GTGAGTGATGGTTGAGGTAGTGTGGAG
MALBAC_adapter_2	GAGTGATGGTTGAGGTAGTGTGGAG
MALBAC_adapter_3	CTGTGAGTGATGGTTGAGGTAGTGTGGAG
MALBAC_adapter_4	TCTGTGAGTGATGGTTGAGGTAGTGTGGAG

## Sheet: Table S2
Supplementary Table S2. Primer sequences (5' to 3') for qPCR.
gene	forward primer	reverse primer
7SK	AGGACGACCTTCCCCGAATA	GCGCCTCATTTGGATGTGTC
Grin3a	GACCCTACTCCCCACTCCTG	GCACACACACGGAAATGAAG
Gapdh	GCAAATTCAACGGCACA	CACCAGTAGACTCCACGAC
Gria2	CTGCTGATAACAGGGGTGGG	GTGCTGGAGGATTGCTCAGT
Pclo	GCTTAGAGGAGAGCAAAGGAAA	ACGGTAACACGCACAGAAGA
Gria1	TGAGTGCCACATGCCACTAG	AGCTCGTCCATTGCCAATGA
Malat1	TGCAGTGTGCCAATGTTTCG	AGTCTGCTGTTTCCTGCTCC
Mt3	GTCCTACTGGTGGTTCCTGC	ACACTTCTCACATCCGGCAG
Actn4	ATCCAGGAGGCCCTCATCTT	GCATCTCGGGTGAGGATCTG
Cdk1	GAAGTGTGGCCAGAAGTCGA	TGAGAGCAAATCCAAGCCGT
Axl	CCATCTCCACGTGGTTTCCA	ATACCCACCCCATCGTCTGA
Sparc	GTACCTGTCCCACACTGAGC	CCATTCCTCCAGGGCAATGT
Myh9	AGAAGACCAAGACACGGCTG	AGATGGTCTTCTCCTCGGCT
Lgals1	AATCCTCGCTTCAATGCCCA	GTCAGCCTGGTCAAAGGTGA
Tnc	CGTCCAAGCAGACCACAC	CCAGAACCACCCAAGAGAAG
Tubb6	TCTTCCGGCCTGACAACTTC	AGACAGTCGCAATGCTCACA
Thbs1	CGCCTTCCGCATTGAGAATG	CATCTGCCTCAAGGAAGCCA
Itgav	AACTCAAGCAGAAGGGAGCC	CATCCCGAAGATAGGCGACC
Ubqln2	GGCTAGGCAAGTTCAGTTAAAA	CTCTTCATGGGAGAAGCTGA
human_GAPDH	GCAAATTCCATGGCACC	CGCCAGTGGACTCCACGAC

## Sheet: Table S3
Supplementary Table S3. Sequencing and mapping statistics. Abbreviations: ax, axonal; sd, somatodendritic; HBRR, human brain reference RNA; dil, diluted.
sample	total reads	forward adapter present	forward adapter present [%]	forward and reverse adapter present	forward and reverse adapter present [%]	number of reads >=30 bps after removing duplicates	number of uniquely mapped reads	uniquely mapped reads [%]	number of reads mapped to multiple loci	reads mapped to multiple loci [%]
5ng_1	1230507	1146255	93.1531	71173	6.20918	849994	595779	0.7009	129215	0.152
5ng_2	1316685	1222525	92.8487	60836	4.97626	894070	639142	0.7149	128584	0.1438
5ng_3	1234848	1143255	92.5826	71577	6.26081	865384	605693	0.6999	128920	0.149
500pg_1	1553089	1450150	93.372	122641	8.45713	1090597	755787	0.693	171097	0.1569
500pg_2	2656536	2485956	93.5789	200602	8.06941	1826135	1260661	0.6903	285454	0.1563
500pg_3	1332003	1247443	93.6517	45392	3.6388	884786	636914	0.7199	121594	0.1374
50pg_1	1236967	1160919	93.8521	35285	3.0394	803277	573333	0.7137	109125	0.1358
50pg_2	1250679	1172824	93.775	47491	4.04929	829612	588005	0.7088	112688	0.1358
50pg_3	1211620	1136831	93.8274	34100	2.99957	799583	574427	0.7184	106094	0.1327
10pg_1	1120524	1052426	93.9227	34320	3.26104	690678	466428	0.6753	94736	0.1372
10pg_2	955451	895527	93.7282	36660	4.09368	612419	414044	0.6761	83689	0.1367
10pg_3	1213346	1138416	93.8245	43610	3.83076	738974	496477	0.6718	98201	0.1329
wildtype_ax_1	2238969	2114936	94.4603	292223	13.8171	1929411	675495	0.3501	88502	0.0459
wildtype_ax_2	3190605	2965716	92.9515	107787	3.63443	2242514	1684039	0.751	198578	0.0886
wildtype_ax_3	1035219	974909	94.1742	57220	5.86927	605004	411505	0.6802	50437	0.0834
wildtype_ax_4	2527334	2347218	92.8733	105993	4.51569	1727184	1328813	0.7694	173657	0.1005
wildtype_ax_5	1577394	1468795	93.1153	81399	5.54189	1092828	784636	0.718	116901	0.107
wildtype_sd_1	1023790	924739	90.3251	117747	12.733	728446	551352	0.7569	97007	0.1332
wildtype_sd_2	667962	590704	88.4338	53591	9.07239	463701	353107	0.7615	58546	0.1263
wildtype_sd_3	839527	755616	90.005	60811	8.04787	599694	462200	0.7707	67173	0.112
wildtype_sd_4	1188936	1066244	89.6805	104156	9.7685	815644	608360	0.7459	113814	0.1395
wildtype_sd_5	898887	806423	89.7135	62386	7.73614	641334	510909	0.7966	66091	0.1031
5ng_HBRR_1	1538781	1372890	89.2193	83634	6.09182	1092472	377634	0.3457	556188	0.5091
5ng_HBRR_2	1523488	1362409	89.427	66767	4.90066	1073443	403462	0.3759	524182	0.4883
5ng_HBRR_3	2850220	2544332	89.2679	131489	5.16792	1949637	683393	0.3505	982101	0.5037
500pg_HBRR_1	1828674	1656010	90.558	67154	4.05517	1280228	442078	0.3453	664602	0.5191
500pg_HBRR_2	1845105	1668229	90.4138	70680	4.23683	1285957	438424	0.3409	668762	0.5201
500pg_HBRR_3	1277780	1156043	90.4728	32038	2.77135	882944	331499	0.3754	436468	0.4943
50pg_HBRR_1	781004	702180	89.9074	17405	2.47871	535900	193304	0.3607	270164	0.5041
50pg_HBRR_2	1085148	979547	90.2685	20916	2.13527	741667	268245	0.3617	366784	0.4945
50pg_HBRR_3	944248	851257	90.1518	16452	1.93267	650421	237720	0.3655	325021	0.4997
10pg_HBRR_1	863552	780836	90.4214	14121	1.80845	574168	205903	0.3586	280561	0.4886
10pg_HBRR_2	573985	517351	90.1332	10943	2.1152	392638	139020	0.3541	196756	0.5011
10pg_HBRR_3	948948	859897	90.6158	25216	2.93244	633931	215804	0.3404	302394	0.477
totalRNAseq_5ng_HBRR_1	7752309	na	na	na	na	7,750,169*	1532548	0.1977	6098681	0.7869
totalRNAseq_5ng_HBRR_2	8569380	na	na	na	na	8,567,671*	1705745	0.1991	6724691	0.7849
totalRNAseq_5ng_HBRR_3	7929805	na	na	na	na	7,926,574*	1570769	0.1982	6224505	0.7853
sd_1	2821592	2445704	86.6782	90029	3.68111	1802168	1308955	0.726322	249800	0.138611
sd_2	2540821	2192510	86.2914	93001	4.24176	1608789	1163715	0.723348	223128	0.138693
sd_3	2717529	2331529	85.7959	157393	6.75063	1810267	1300108	0.718186	249789	0.137985
sd_dil_1	1435693	1328398	92.5266	29118	2.19196	967179	688043	0.711392	145548	0.150487
sd_dil_2	3279351	3061878	93.3684	61741	2.01644	2037300	1431059	0.702429	306480	0.150434
sd_dil_3	3481554	3239228	93.0397	55945	1.72711	2170534	1571138	0.723849	306185	0.141064

## Sheet: Table S4
Supplementary Table S4. Transcripts enriched significantly (q<0.05) on the somatodendritic side.
gene	locus	axon_FPKM	somatodendritic_FPKM	log2(fold_change)	p-value	q-value
Gabrg2	11:41710341-42000857	2.56533	24.0384	3.22813	5e-05	0.000511218
Vsnl1	12:11325246-11436649	23.9707	212.702	3.14949	5e-05	0.000511218
Slc6a5	7:49910145-49963856	3.69861	31.1516	3.07425	5e-05	0.000511218
Scn2a1	2:65620856-65767447	3.94616	31.3863	2.99162	5e-05	0.000511218
Atp2b2	6:113745668-114052108	3.96857	30.7695	2.95481	5e-05	0.000511218
Atp1a3	7:24978166-25005957	60.1301	465.506	2.95264	5e-05	0.000511218
Dnajc6	4:101496647-101642799	19.7553	151.722	2.94112	5e-05	0.000511218
Slc12a5	2:164960801-164999727	6.55406	49.3666	2.91307	5e-05	0.000511218
Gad1	2:70489939-70602014	5.73187	43.1386	2.9119	5e-05	0.000511218
Cacna2d2	9:107399611-107529346	7.02187	51.5282	2.87544	5e-05	0.000511218
Sncb	13:54758859-54766595	33.9734	234.244	2.78554	5e-05	0.000511218
Gm27031	13:95954593-95957171	7.98726	54.5576	2.77201	5e-05	0.000511218
Tspyl4	10:34288287-34418552	13.5874	92.3166	2.76432	5e-05	0.000511218
6330403A02Rik	1:180432386-180483504	3.84142	26.0156	2.75967	5e-05	0.000511218
Ube2ql1	13:69702834-69739897	5.99727	40.116	2.7418	5e-05	0.000511218
Hpca	4:129105547-129122036	15.7416	103.584	2.71814	5e-05	0.000511218
Slc6a11	6:114131240-114249886	11.137	72.5016	2.70265	5e-05	0.000511218
Pgm2l1	7:100227393-100278868	6.54083	42.121	2.68699	5e-05	0.000511218
Scn3b	9:40269215-40291618	9.02108	57.4357	2.67058	5e-05	0.000511218
Jph4	14:55106829-55116935	12.2318	77.4509	2.66265	5e-05	0.000511218
Atp1b1	1:164437266-164458355	26.2846	163.129	2.63373	5e-05	0.000511218
Rab3a	8:70754678-70760921	47.5406	294.98	2.63338	5e-05	0.000511218
Bend6	1:33852051-33907816	9.56531	58.2471	2.6063	5e-05	0.000511218
Stmn2	3:8509526-8561604	60.4214	366.022	2.5988	5e-05	0.000511218
Rab6b	9:103112073-103185270	27.458	164.764	2.5851	5e-05	0.000511218
Mapt	11:104231389-104332090	46.9921	279.937	2.57461	5e-05	0.000511218
Napb	2:148693984-148732467	9.41869	55.6874	2.56375	5e-05	0.000511218
Rab3c	13:110054186-110280206	5.44295	31.7865	2.54596	5e-05	0.000511218
Pcdh11x	X:120290258-120910619	4.67067	26.8439	2.52289	5e-05	0.000511218
Tubb3	8:123411423-123422015	123.327	682.073	2.46744	5e-05	0.000511218
Nap1l2	X:103182970-103311782	4.92929	27.2508	2.46685	5e-05	0.000511218
Sv2c	13:95959442-96132577	4.89872	26.6416	2.4432	5e-05	0.000511218
Elmod1	9:53911459-53975301	5.19656	27.9935	2.42946	5e-05	0.000511218
Dlg2	7:91090705-92447003	8.41622	44.6056	2.40598	5e-05	0.000511218
Cplx1	5:108518553-108550024	21.5739	113.981	2.40144	5e-05	0.000511218
Nefm	14:68082589-68124846	12.4929	65.1703	2.3831	5e-05	0.000511218
Tmem229b	12:78961794-79007627	12.2127	63.4145	2.37643	5e-05	0.000511218
Amph	13:18948370-19150913	10.9262	56.6094	2.37325	5e-05	0.000511218
Pcsk1n	X:7919821-7928607	8.01281	41.2504	2.36403	5e-05	0.000511218
Mpped2	2:106693268-106868356	15.9574	81.4199	2.35116	5e-05	0.000511218
Caly	7:140069879-140082548	19.6155	99.9554	2.34929	5e-05	0.000511218
Aplp1	7:30434980-30445582	36.9844	188.211	2.34736	5e-05	0.000511218
Gprin1	13:54736670-54749874	5.26005	26.7439	2.34606	5e-05	0.000511218
Mllt11	3:95181765-95228677	36.5107	185.342	2.3438	5e-05	0.000511218
Disp2	2:118779718-118811293	5.28461	26.7156	2.33781	5e-05	0.000511218
Ina	19:46886830-47025327	36.6166	184.919	2.33633	5e-05	0.000511218
Ncdn	4:126743749-126753438	13.116	65.8857	2.32863	5e-05	0.000511218
Sh3gl2	4:85205125-85783127	5.22856	26.1726	2.32357	5e-05	0.000511218
Apc2	10:80295976-80320537	10.82	53.9493	2.31791	5e-05	0.000511218
Dusp8	7:142079489-142095843	13.6627	67.7141	2.30921	5e-05	0.000511218
Efnb3	11:69554091-69560205	10.0918	49.7528	2.30159	5e-05	0.000511218
Ndrg4	8:95676979-95715119	39.6088	193.026	2.2849	5e-05	0.000511218
Tmem130	5:144735914-144761649	12.9166	62.8094	2.28176	5e-05	0.000511218
Shank3	15:89499622-89560261	6.99819	33.9813	2.27969	5e-05	0.000511218
Slc32a1	2:158610766-158615748	5.99036	29.0871	2.27967	5e-05	0.000511218
Stxbp1	2:32787601-32848168	36.73	177.598	2.27359	5e-05	0.000511218
Rbfox3	11:118489761-118911597	10.9791	52.5361	2.25855	5e-05	0.000511218
Slc17a6	7:51621829-51671125	5.50568	26.3273	2.25757	5e-05	0.000511218
Crmp1	5:37242079-37336894	129.129	614.681	2.25103	5e-05	0.000511218
Gnao1	8:93750146-93969388	88.8874	420.557	2.24225	5e-05	0.000511218
Snap25	2:136713452-136782428	48.5968	226.552	2.22091	5e-05	0.000511218
Stx1b	7:127803899-127849019	22.5405	104.811	2.2172	5e-05	0.000511218
Tmem178b	6:39873270-40255150	10.7779	49.962	2.21276	5e-05	0.000511218
Dcx	X:143855841-143933311	13.6716	63.0931	2.2063	5e-05	0.000511218
Chl1	6:103510875-103733035	10.1057	46.6193	2.20576	5e-05	0.000511218
Sv2a	3:96181150-96195521	8.65125	39.6277	2.19553	5e-05	0.000511218
Spock2	10:60106218-60135198	21.8404	99.7971	2.192	5e-05	0.000511218
Nrep	18:33437018-33464029	21.8689	99.3487	2.18362	5e-05	0.000511218
Hap1	11:100347326-100356128	20.9876	95.152	2.1807	5e-05	0.000511218
Pnmal2	7:16944681-16948828	5.34067	24.1466	2.17673	5e-05	0.000511218
Celf4	18:25477631-25753983	7.17976	32.3437	2.17148	5e-05	0.000511218
Nefl	14:68082589-68124846	13.8547	62.0265	2.16251	5e-05	0.000511218
Eno2	6:124760052-124769673	15.1516	67.7409	2.16056	5e-05	0.000511218
Gabbr2	4:46662317-46991873	11.9598	53.4441	2.15984	5e-05	0.000511218
Fat4	3:38874569-39011985	7.89406	34.7789	2.13938	5e-05	0.000511218
Pkia	3:7366603-7445366	14.1568	61.7385	2.12467	5e-05	0.000511218
Nap1l5	6:58831464-58920398	24.9165	108.238	2.11904	5e-05	0.000511218
Syt4	18:31437807-31449099	8.07679	34.7088	2.10345	5e-05	0.000511218
Sult4a1	15:84076096-84105754	8.85247	38.008	2.10215	5e-05	0.000511218
Tubb4a	17:57080065-57087782	20.2992	86.9903	2.09943	5e-05	0.000511218
Zcchc12	X:36195903-36199158	21.67	92.4614	2.09315	5e-05	0.000511218
Cdk5r2	1:74850894-74879953	11.3937	48.2777	2.08312	5e-05	0.000511218
Snap91	9:86765935-86880654	12.6831	53.657	2.08086	5e-05	0.000511218
Ablim3	18:61799394-61911852	6.81304	28.7058	2.07497	5e-05	0.000511218
Cend1	7:141426445-141429491	15.2905	64.344	2.07317	5e-05	0.000511218
Cdr1	X:61183245-61185558	14.9938	62.6009	2.06182	5e-05	0.000511218
Slitrk1	14:108909990-108914239	6.08047	25.2169	2.05214	5e-05	0.000511218
Reep1	6:71707560-71810710	28.3927	116.488	2.03659	5e-05	0.000511218
Nsf	11:103821781-103954056	15.7631	64.4303	2.03119	5e-05	0.000511218
Lonrf2	1:38793668-38836090	15.0094	61.1719	2.02701	5e-05	0.000511218
Ebf3	7:137193672-137314445	14.9261	60.4978	2.01905	5e-05	0.000511218
Eef1a2	2:181147652-181157014	24.4963	99.2437	2.01841	5e-05	0.000511218
Adcy1	11:7063488-7178506	8.779	35.3818	2.01088	5e-05	0.000511218
Apba1	19:23758875-23949597	14.7452	59.0857	2.00256	5e-05	0.000511218
Parp6	9:59617283-59650290	19.0688	76.3597	2.0016	5e-05	0.000511218
Vamp1	6:125215550-125244543	12.2202	48.9232	2.00125	5e-05	0.000511218
Syp	X:7638470-7657258	42.2718	167.043	1.98245	5e-05	0.000511218
Enpp5	17:44078812-44086567	14.2673	55.9634	1.97177	5e-05	0.000511218
Gng2	14:19872558-19977627	31.6266	123.94	1.97043	5e-05	0.000511218
Prepl	17:85028346-85090267	14.5348	56.5738	1.96062	5e-05	0.000511218
Prkar1b	5:139017305-139186510	32.0069	121.652	1.9263	5e-05	0.000511218
Atp9a	2:168634437-168742409	17.3931	65.8361	1.92036	5e-05	0.000511218
Atat1	17:35892676-35916389	31.0278	114.967	1.88959	5e-05	0.000511218
Rasgrp2	19:6399339-6418606	17.5206	64.9033	1.88924	5e-05	0.000511218
Kctd13,Sez6l2	7:126928878-126970606	27.4924	100.68	1.87268	5e-05	0.000511218
Nsg2	11:32000462-32059202	24.4916	89.2527	1.86561	5e-05	0.000511218
Ndrg2	14:51905270-51913488	18.6377	67.9152	1.86551	5e-05	0.000511218
Pcdha2	18:36930284-37187657	13.3747	48.5972	1.86136	5e-05	0.000511218
B4galnt1	10:127165155-127172340	11.6406	41.924	1.84861	5e-05	0.000511218
Pcdh1	18:38185914-38229145	19.82	70.7656	1.83609	5e-05	0.000511218
Rtn1	12:72211751-72409054	112.806	402.073	1.83361	5e-05	0.000511218
Camk2g	14:20734874-20794088	11.2754	39.8536	1.82153	5e-05	0.000511218
Tagln3	16:45711229-45724608	28.9372	102.242	1.82099	5e-05	0.000511218
Rap1gap	4:137664725-137729861	13.1821	46.4807	1.81805	5e-05	0.000511218
1700020I14Rik	2:119594296-119607502	8.53274	30.0015	1.81395	5e-05	0.000511218
Syn2	6:115134901-115282626	9.48928	33.3547	1.81352	5e-05	0.000511218
Ids	X:70343068-70365084	16.7362	58.7252	1.811	5e-05	0.000511218
Smarca2	19:26605114-26823907	36.5587	128.049	1.8084	5e-05	0.000511218
Nova1	12:46694516-46818775	7.8213	27.2774	1.80223	5e-05	0.000511218
Atp1b2	11:69599735-69605942	35.8691	124.242	1.79235	5e-05	0.000511218
Hoxb8	11:96281904-96285325	45.2073	156.351	1.79016	5e-05	0.000511218
Tspan7	X:10485157-10596605	53.9846	186.325	1.7872	5e-05	0.000511218
Gap43	16:42248441-42340651	186.457	642.986	1.78595	5e-05	0.000511218
Fam213a	14:40993739-41013788	12.8888	44.3356	1.78235	5e-05	0.000511218
Thra	11:98740637-98775333	62.2321	213.742	1.78014	5e-05	0.000511218
Nsg1	5:38038741-38159467	26.6606	91.3177	1.77619	5e-05	0.000511218
Cadps	14:12372562-12823079	12.3157	42.1138	1.77379	5e-05	0.000511218
Vamp2	11:69088489-69092384	49.7552	169.652	1.76966	5e-05	0.000511218
Dpysl5	5:30711563-30799375	48.807	165.715	1.76354	5e-05	0.000511218
Camk2b	11:5969643-6066362	16.4043	55.6776	1.76303	5e-05	0.000511218
4931428F04Rik	8:105276446-105289528	19.2889	65.3006	1.75932	5e-05	0.000511218
Armcx5,Gprasp1	X:135742732-135803474	18.6173	62.9685	1.75799	5e-05	0.000511218
Rusc2	4:43381978-43429134	19.8083	66.9559	1.75711	5e-05	0.000511218
Lingo1	9:56618474-56685253	9.11158	30.6633	1.75074	5e-05	0.000511218
Rufy3	5:88583573-88642671	14.436	48.401	1.74536	5e-05	0.000511218
Cbx6,Nptxr	15:79786351-79834688	24.6401	82.4402	1.74234	5e-05	0.000511218
Slc22a17	14:54906726-54913132	68.9705	229.088	1.73185	5e-05	0.000511218
Elavl3	9:22015004-22052023	22.5003	74.4154	1.72566	5e-05	0.000511218
Dner	1:84369840-84696221	16.6898	54.9214	1.7184	5e-05	0.000511218
Slc6a1	6:114282634-114317522	14.2823	46.9413	1.71663	5e-05	0.000511218
Cmip	8:117257018-117461503	23.9136	77.9199	1.70416	5e-05	0.000511218
Pfn2	3:57841894-57847564	36.4204	118.583	1.70308	5e-05	0.000511218
Cyfip2	11:46193849-46312859	27.4614	89.2769	1.70088	5e-05	0.000511218
Cdh8	8:99011885-99733438	12.358	39.9784	1.69378	5e-05	0.000511218
Nlgn2	11:69823121-69837784	17.4364	56.2716	1.6903	5e-05	0.000511218
Clasp2	9:113812585-113919697	15.6206	50.0924	1.68114	5e-05	0.000511218
Wasf1	10:40883474-40938570	10.2312	32.7731	1.67954	5e-05	0.000511218
Ahi1	10:20952546-21080428	17.0791	54.2828	1.66827	5e-05	0.000511218
Gng3	19:8836928-8848683	50.6771	160.313	1.66149	5e-05	0.000511218
Arhgap4,L1cam,Naa10	X:73853777-73921944	36.996	114.961	1.63571	5e-05	0.000511218
Srgap3	6:112717970-112947266	11.6236	35.8811	1.62616	5e-05	0.000511218
Pja2	17:64281004-64331916	22.3827	69.0163	1.62455	5e-05	0.000511218
Reep5	18:34344888-34373415	34.1321	104.68	1.61678	5e-05	0.000511218
Epm2aip1	9:111271844-111279089	8.41843	25.8114	1.61639	5e-05	0.000511218
Cacng4	11:107732356-107795982	24.6	75.2397	1.61284	5e-05	0.000511218
Mapk9	11:49846750-49886421	16.8376	51.1533	1.60314	5e-05	0.000511218
Aldoc	11:78322967-78327781	48.3911	144.702	1.58027	5e-05	0.000511218
Gabarapl1	6:129532093-129542331	26.7523	78.4956	1.55295	5e-05	0.000511218
Igsf5,Pcp4	16:96361667-96525793	183.955	537.953	1.54813	5e-05	0.000511218
Map6	7:99267446-99337137	19.9399	57.9664	1.53956	5e-05	0.000511218
Pclo	5:14514917-14860184	13.6854	39.4545	1.52755	5e-05	0.000511218
Nav1	1:135434579-135599950	11.8031	33.9946	1.52614	5e-05	0.000511218
Sbk1	7:126272618-126294999	18.7738	54.0589	1.52581	5e-05	0.000511218
Kif5a	10:127225695-127263363	21.8016	62.4047	1.51722	5e-05	0.000511218
Olfm1	2:28192991-28230736	51.2798	146.692	1.51632	5e-05	0.000511218
Cpe	8:64592557-64693040	46.1381	131.584	1.51196	5e-05	0.000511218
Uchl1	5:66626494-66687231	37.6911	107.443	1.51128	5e-05	0.000511218
Ywhag	5:135908408-135934616	129.469	368.291	1.50824	5e-05	0.000511218
Dcaf7	11:106036871-106059324	23.4813	66.5543	1.50302	5e-05	0.000511218
Scg3	9:75643263-75683996	20.1228	56.9181	1.50006	5e-05	0.000511218
Agap2	10:127078906-127093169	11.83	33.2621	1.49143	5e-05	0.000511218
Iglon5	7:43472906-43490075	14.3677	40.0512	1.47902	5e-05	0.000511218
Ank3	10:69533771-70027438	38.9913	108.491	1.47635	5e-05	0.000511218
Dclk1	3:55242525-55539064	21.061	58.2779	1.46838	5e-05	0.000511218
Syngap1	17:26941451-26970645	9.41138	26.0218	1.46724	5e-05	0.000511218
Ntm	9:28994749-29963141	24.0876	66.5186	1.46547	5e-05	0.000511218
Rabgap1l	1:160219173-160792938	9.95923	27.3883	1.45945	5e-05	0.000511218
Nyap2	1:81076949-81341764	10.4961	28.6152	1.44692	5e-05	0.000511218
Kifap3	1:163779582-163917109	10.9486	29.4409	1.42708	5e-05	0.000511218
Ncs1	2:31245822-31295989	16.442	43.9237	1.41761	5e-05	0.000511218
Tubb2a	13:34074300-34078008	106.179	283.34	1.41603	5e-05	0.000511218
Gpm6a	8:54954727-55060877	76.3915	203.783	1.41555	5e-05	0.000511218
Dpysl2	14:66802863-66868688	76.2177	203.196	1.41467	5e-05	0.000511218
Tshz2	2:169633012-170071816	20.1298	53.093	1.39919	5e-05	0.000511218
Fam49a	12:12262138-12376359	9.24883	24.3006	1.39365	5e-05	0.000511218
Sept3	15:82274934-82294442	41.2258	108.244	1.39267	5e-05	0.000511218
Gnal	18:67088335-67245830	13.9695	36.5301	1.3868	5e-05	0.000511218
Mapre2	18:23752332-23893861	64.3814	167.391	1.37851	5e-05	0.000511218
Gp1bb,Sept5	16:18620318-18629938	52.9768	137.32	1.37411	5e-05	0.000511218
Ndn	7:62348276-62349928	48.4707	124.154	1.35694	5e-05	0.000511218
Nbea	3:55625204-56183701	14.42	36.6843	1.34709	5e-05	0.000511218
Trim9	12:70244538-70347614	11.6585	29.6163	1.34501	5e-05	0.000511218
Dzip1	14:118875519-118925314	12.6495	32.0939	1.34322	5e-05	0.000511218
Fam211b	10:75550124-75560330	17.399	43.8945	1.33503	5e-05	0.000511218
Rtn3	19:7417624-7483289	121.197	304.657	1.32982	5e-05	0.000511218
Sparcl1	5:104079110-104119687	87.4039	216.829	1.31079	5e-05	0.000511218
Kidins220	12:24974931-25059697	25.607	62.4842	1.28695	5e-05	0.000511218
Fam168a	7:100706650-100841628	20.6231	49.7944	1.27172	5e-05	0.000511218
Tuba1a	15:98949840-98953551	157.948	373.068	1.23999	5e-05	0.000511218
Tubb2b	13:34127007-34130354	140.228	329.863	1.23409	5e-05	0.000511218
Pja1	X:99465733-99471273	23.3328	54.6541	1.22797	5e-05	0.000511218
Calm2	17:87433411-87446935	202.223	464.036	1.19829	5e-05	0.000511218
Rbfox2	15:77078989-77307053	16.2708	36.0113	1.14616	5e-05	0.000511218
Pafah1b2	9:45965310-45984871	18.1886	40.191	1.14383	5e-05	0.000511218
Arf3	15:98737620-98763214	84.5305	186.35	1.14047	5e-05	0.000511218
Ctnnd2	15:30172592-31029311	13.4444	29.2677	1.1223	5e-05	0.000511218
Atp2b1	10:98915151-99026143	23.5565	51.172	1.11923	5e-05	0.000511218
Cdc42	4:137319695-137357720	81.4033	172.935	1.08707	5e-05	0.000511218
Gm11223	4:69925200-69926171	111.836	231.058	1.04687	5e-05	0.000511218
Fgf13	X:59062144-59568071	8.95717	57.3503	2.67869	0.0001	0.000946588
Vat1l	8:114205611-114374071	13.9984	53.8013	1.94238	0.0001	0.000946588
Map1b	13:99421463-99516602	94.8988	297.544	1.64864	0.0001	0.000946588
Gnai1	5:18265134-18360413	10.223	31.0593	1.60321	0.0001	0.000946588
Gphn	12:78226654-78684767	11.2252	32.1055	1.51608	0.0001	0.000946588
Ppp3r1,Wdr92	11:17159262-17233796	14.9644	41.4812	1.47092	0.0001	0.000946588
Arhgap33	7:30522225-30534180	13.0257	33.5414	1.36459	0.0001	0.000946588
Dlgap1	17:69969072-70821413	11.4607	28.8218	1.33047	0.0001	0.000946588
Pvrl1	9:43744575-43807454	11.9273	29.654	1.31396	0.0001	0.000946588
Prkacb	3:146729578-146812960	21.3901	49.975	1.22427	0.0001	0.000946588
Slc35f1	10:52690532-53111622	15.9159	33.4586	1.07191	0.0001	0.000946588
Tmem145	7:25306105-25316195	9.74005	56.4742	2.53559	0.00015	0.00132182
Fam57b	7:126816884-126830219	6.45944	33.9797	2.39519	0.00015	0.00132182
Csrnp3	2:65845766-66031546	6.71384	33.022	2.29822	0.00015	0.00132182
Stx1a	5:135023481-135051100	8.65182	38.2797	2.1455	0.00015	0.00132182
E130309F12Rik	4:49059272-49340259	6.45105	24.4041	1.91952	0.00015	0.00132182
Tspan13	12:36014556-36042500	14.5631	54.7612	1.91083	0.00015	0.00132182
Mapre3	5:30814640-30866106	12.64	40.0116	1.66242	0.00015	0.00132182
Scamp1	13:94201309-94285857	10.3923	31.5574	1.60247	0.00015	0.00132182
Rnf14	18:38296634-38317847	12.8931	33.2949	1.36871	0.00015	0.00132182
Gabbr1	17:37045965-37075067	69.4023	177.744	1.35674	0.00015	0.00132182
Inpp5f	7:128611327-128696425	25.509	62.632	1.29589	0.00015	0.00132182
Nptn	9:58582239-58741559	153.676	351.375	1.19312	0.00015	0.00132182
March6	15:31455898-31531037	14.973	31.4483	1.07062	0.00015	0.00132182
Tcf25	8:123373823-123404173	63.8312	131.307	1.04062	0.00015	0.00132182
Sgsm3	15:80977764-81190757	5.68532	32.9992	2.53712	0.0002	0.0016658
St8sia3	18:64157720-64277180	5.09564	25.8132	2.34078	0.0002	0.0016658
Srcin1	11:97509339-97576186	6.56845	26.9452	2.0364	0.0002	0.0016658
Lamp5	2:136052238-136069917	9.12516	36.5742	2.0029	0.0002	0.0016658
Rcan2	17:43801850-44039516	20.4095	76.4578	1.90542	0.0002	0.0016658
Shroom2	X:152609508-152769465	15.5778	56.1779	1.85051	0.0002	0.0016658
Chrna4	2:181018379-181043546	13.8818	46.4925	1.7438	0.0002	0.0016658
Dmxl2	9:54365157-54501760	13.3207	41.0654	1.62426	0.0002	0.0016658
Phyhipl	10:70440667-70655965	33.7603	97.1982	1.5256	0.0002	0.0016658
Susd4	1:182763859-182896598	10.759	30.6806	1.51178	0.0002	0.0016658
Alg2	4:47465066-47474333	24.789	69.1117	1.47923	0.0002	0.0016658
Podxl2	6:88842557-88875044	31.2096	83.5916	1.42137	0.0002	0.0016658
Wdr6	9:108569891-108578670	18.2735	44.4431	1.2822	0.0002	0.0016658
Ptplad1	9:64986984-65021717	18.787	41.5962	1.14672	0.0002	0.0016658
Hoxd10,Hoxd11	2:74679391-74695106	4.35311	24.2065	2.47527	0.00025	0.00198878
Cbln1	8:87468853-87472592	6.42675	35.4152	2.46221	0.00025	0.00198878
Ankmy2	12:36157123-36197291	6.10362	28.7069	2.23366	0.00025	0.00198878
Celf5	10:81459226-81482709	11.4844	46.2284	2.0091	0.00025	0.00198878
Ppp2r2b	18:42637431-43059471	18.8931	54.958	1.54047	0.00025	0.00198878
Cxadr	16:78301495-78359785	9.04882	25.5251	1.49612	0.00025	0.00198878
Necap1	6:122874556-122888934	13.219	36.9212	1.48184	0.00025	0.00198878
Slc24a3	2:145167753-145642166	18.1299	45.8923	1.33988	0.00025	0.00198878
B3gat1	9:26733727-26806468	19.5972	47.3437	1.27252	0.00025	0.00198878
App	16:84954439-85173707	151.219	346.146	1.19474	0.00025	0.00198878
Fbxo21	5:117976769-118010191	18.1695	39.8796	1.13413	0.00025	0.00198878
G3bp2	5:92043063-92083735	19.4115	39.7867	1.03538	0.00025	0.00198878
Atp6v0e2	6:48537568-48541798	48.9561	100.097	1.03184	0.00025	0.00198878
Ywhab	2:163994959-164018588	84.8284	168.118	0.986853	0.00025	0.00198878
Vstm2a	11:16257723-16427310	5.1635	30.7237	2.57293	0.0003	0.00229496
Syt1	10:108497649-109010982	15.056	59.7174	1.98781	0.0003	0.00229496
Clstn3	6:124430758-124464794	22.2668	85.3405	1.93833	0.0003	0.00229496
Camta1	4:150914561-151861876	23.7119	90.0997	1.92591	0.0003	0.00229496
Pianp	6:124996693-125003096	10.9329	41.0398	1.90834	0.0003	0.00229496
Crabp1	9:54764747-54773110	28.5	78.8696	1.46851	0.0003	0.00229496
Atg12	18:46732416-46741579	9.43243	26.0022	1.46293	0.0003	0.00229496
Chgb	2:132781277-132795079	18.871	46.1282	1.28948	0.0003	0.00229496
Spin1	13:51100879-51152546	16.7431	36.5195	1.1251	0.0003	0.00229496
Clstn1	4:149586467-149648899	144.796	314.264	1.11796	0.0003	0.00229496
Scamp5	9:57441327-57468024	30.3754	62.8464	1.04893	0.0003	0.00229496
Prkcb	7:122288750-122634402	14.0031	46.6204	1.73522	0.00035	0.00257852
Sgip1	4:102741296-103011965	18.9651	53.9645	1.50867	0.00035	0.00257852
Idh1	1:65158615-65186479	57.8962	158.117	1.44945	0.00035	0.00257852
Xpr1	1:155275700-155417415	22.6172	61.725	1.44843	0.00035	0.00257852
Hk1	10:62268854-62379908	21.6708	54.8285	1.33917	0.00035	0.00257852
Cntn1	15:92051164-92341967	32.8367	71.6938	1.12654	0.00035	0.00257852
Rap1gds1	3:138925905-139075199	18.9473	38.0115	1.00444	0.00035	0.00257852
AW551984	9:39587395-39604403	5.74373	38.1581	2.73193	0.0004	0.00285459
Pax2	19:44756048-44837871	4.55059	24.3922	2.42229	0.0004	0.00285459
Dtx1	5:120680201-120711927	23.1999	86.8944	1.90514	0.0004	0.00285459
Hid1	11:115347706-115367756	9.14057	30.1184	1.72029	0.0004	0.00285459
Lmtk3	7:45783737-45804144	36.5125	113.473	1.63589	0.0004	0.00285459
Emc10	7:44489936-44496529	25.8463	67.9389	1.39428	0.0004	0.00285459
Fam19a5	15:87625229-87759336	17.0764	40.504	1.24606	0.0004	0.00285459
Nmnat2	1:152955100-153119260	11.5585	25.9817	1.16855	0.0004	0.00285459
Arl8a	1:135146823-135156269	80.7277	168.564	1.06216	0.0004	0.00285459
Rala	13:17880574-17944239	10.8681	26.4083	1.28088	0.00045	0.00316189
Sh3bp5	14:31336637-31436078	8.61163	42.0955	2.28931	0.0005	0.00344492
Cxx1c	X:53577086-53609132	21.6489	81.5048	1.91259	0.0005	0.00344492
Elavl4	4:110203721-110351909	34.6149	106.393	1.61994	0.0005	0.00344492
Dnajc5	2:181520484-181555133	32.6782	79.5501	1.28353	0.0005	0.00344492
Stx7	10:24149316-24188959	16.0498	36.0702	1.16825	0.0005	0.00344492
Tmem255a	X:38189792-38252439	6.69271	28.7144	2.10111	0.00055	0.0037093
Nptx2	5:144545886-144557478	6.67506	25.4253	1.92942	0.00055	0.0037093
Ttl	2:129065941-129096283	10.6106	33.7868	1.67095	0.00055	0.0037093
Grin1	2:25289914-25319187	13.0466	39.6118	1.60225	0.00055	0.0037093
Cspg5	9:110243782-110262575	33.8904	72.4841	1.09679	0.00055	0.0037093
Rab2a	4:8535643-8607778	30.0246	60.8289	1.01861	0.00055	0.0037093
Zcchc18	X:136981115-137038302	17.0773	54.0731	1.66283	0.0006	0.00397921
Usp11	X:20703905-20720539	11.4867	25.8663	1.17111	0.0006	0.00397921
Tspan5	3:138742194-138904433	25.9675	53.2036	1.03482	0.0006	0.00397921
Bcl11a	11:24078055-24174123	8.48378	36.0922	2.08891	0.00065	0.00423163
Stmn3	2:181306458-181314500	13.9361	52.3095	1.90825	0.00065	0.00423163
Serinc1	10:57515773-57532530	90.1412	239.202	1.40797	0.00065	0.00423163
Palm	10:79793571-79820896	17.9054	39.1024	1.12687	0.00065	0.00423163
Ralyl	3:13946371-14182287	5.24356	26.9264	2.3604	0.0007	0.00448394
Glrb	3:80843598-80913660	9.18008	40.4826	2.14072	0.0007	0.00448394
2900011O08Rik	16:13981701-14101500	12.9334	38.4725	1.57272	0.0007	0.00448394
Kif3c	12:3365131-3506852	13.1737	34.8652	1.40413	0.0007	0.00448394
Lsamp	16:41532857-42181679	12.0365	46.8926	1.96195	0.00075	0.00470965
Gprasp2	X:135839033-135844730	7.56057	26.7811	1.82465	0.00075	0.00470965
Fam115a	6:42668001-42710072	22.7643	54.7762	1.26677	0.00075	0.00470965
Apbb1	7:105558485-105574402	18.2168	40.2869	1.14505	0.00075	0.00470965
Tnpo2	8:85036914-85067124	15.331	31.7442	1.05004	0.00075	0.00470965
Fto	8:91313531-91668439	24.9447	58.6594	1.23363	0.0008	0.00495534
Zmiz2	11:6389073-6406158	11.8979	26.5134	1.15602	0.0008	0.00495534
1500011B03Rik,2610524H06Rik,Gm20499	5:114808195-114823468	26.8598	68.126	1.34276	0.00085	0.00520441
Tmod2	9:75565620-75611325	26.3601	76.9608	1.54577	0.00095	0.00573958
Ttll1	15:83483771-83510893	9.04037	34.9173	1.94949	0.001	0.00596262
Tmem59l	8:70483875-70487358	9.05088	34.1303	1.91493	0.001	0.00596262
Ppp2r2c	5:36868512-36955078	8.91216	26.7476	1.58556	0.001	0.00596262
Mkrn1	6:39397803-39421294	16.6833	45.0776	1.43401	0.001	0.00596262
Gsk3a	7:25228257-25237851	24.5586	52.1219	1.08566	0.001	0.00596262
Cd24a	10:43579168-43584262	60.222	114.748	0.930108	0.001	0.00596262
Atp6v1g2	17:35220174-35238767	26.9888	78.5987	1.54215	0.00105	0.00620278
Slc25a4	8:46206796-46211284	134.207	249.908	0.896939	0.00105	0.00620278
Slc6a17	3:107467542-107518018	8.19049	27.3595	1.74002	0.0011	0.00639162
Cadm2	16:66655420-67620908	4.95516	28.9692	2.54752	0.00115	0.00660991
Fam171b	2:83812635-83883486	10.7221	30.9918	1.5313	0.00115	0.00660991
Chd5	4:152338650-152390194	4.61257	25.9805	2.49379	0.0012	0.00679929
Tmem163	1:127486545-127678096	8.80938	32.502	1.88342	0.0012	0.00679929
Kif3a	11:53567378-53601967	17.163	42.0185	1.29172	0.0012	0.00679929
Thy1	9:44043383-44048579	5.3568	29.2137	2.4472	0.00125	0.00702025
Dos	10:80115802-80145818	39.6138	118.685	1.58306	0.00125	0.00702025
Ttc9b	7:27653914-27656208	32.8048	78.8579	1.26535	0.00125	0.00702025
Dpp6	5:26817202-27727505	14.7919	46.3225	1.64691	0.0013	0.00721217
Klc2	19:5107745-5118560	19.9368	61.0759	1.61517	0.0013	0.00721217
Chga	12:102554968-102565027	7.29317	24.5156	1.74908	0.00135	0.007425
Ptbp2	3:119718741-119783388	15.0412	30.9396	1.04053	0.00135	0.007425
Cacna1h	17:25369272-25433783	13.2645	48.8801	1.88168	0.0014	0.00768675
Snhg11	2:158375637-158386145	31.257	78.6804	1.33183	0.00145	0.00785314
Scg5	2:113776361-113829121	69.1842	135.869	0.9737	0.00145	0.00785314
Camsap2	1:136258913-136346104	13.4744	25.5618	0.923766	0.00145	0.00785314
Gpsm1	2:26315514-26352110	10.0509	29.9579	1.57561	0.0015	0.00804202
Cd99l2	X:71420059-71492849	21.2844	57.5005	1.43378	0.0015	0.00804202
Mapk8	14:33377897-33447158	15.5977	42.1127	1.43292	0.00155	0.00822712
Dnm1	2:32308470-32381938	32.2868	140.365	2.12017	0.0016	0.00845033
Abat	16:8513428-8621568	26.8871	70.4495	1.38967	0.0016	0.00845033
Nicn1	9:108290447-108296498	10.6559	26.9814	1.34031	0.0016	0.00845033
Gm5124	X:21360864-21364622	5.48968	29.7972	2.44038	0.00165	0.00864286
Fsd1	17:55986510-55996881	7.25208	25.1675	1.7951	0.00165	0.00864286
Grb2	11:115644044-115708597	10.4639	28.9721	1.46925	0.00165	0.00864286
Limk1	5:134656038-134688590	15.0326	36.5508	1.28181	0.0017	0.00886111
Cdo1	18:46713204-46728342	11.141	31.9709	1.52088	0.00175	0.00903317
6330403K07Rik	11:71031940-71033513	17.5815	42.4293	1.27101	0.00175	0.00903317
Cadm3	1:173334253-173466040	40.8452	91.3411	1.1611	0.00175	0.00903317
Phactr1	13:42680622-43138526	8.74531	28.6638	1.71265	0.0018	0.00923151
Grina	15:76246806-76249904	26.6286	54.1234	1.02328	0.0018	0.00923151
Stox2	8:47180047-47446362	13.9277	25.8606	0.892804	0.00185	0.0094424
Wnk2	13:49036302-49148014	7.78836	24.1463	1.63241	0.0019	0.00965127
Got1	19:43499751-43524605	20.3251	52.1089	1.35827	0.0019	0.00965127
Atcay	10:81194608-81230833	10.3567	27.5296	1.41042	0.002	0.0100631
Atxn10	15:85336380-85463836	52.8247	95.1742	0.849359	0.002	0.0100631
Kcnip1	11:33629338-34098554	5.54535	28.973	2.38536	0.00205	0.01025
Acot7	4:152178133-152271855	37.0349	80.1193	1.11326	0.00205	0.01025
Mab21l2	3:86224689-86782693	5.84316	31.7375	2.44137	0.0021	0.0104509
Dnm3	1:161942085-162479943	14.8888	46.5511	1.64459	0.0021	0.0104509
Kcnk9	15:72512118-72546279	6.7009	47.7841	2.8341	0.00215	0.0106498
Efna3	3:89313898-89322965	4.92384	25.8247	2.39089	0.00215	0.0106498
Arxes1	X:136033366-136034946	8.72428	27.7922	1.67157	0.0022	0.0108302
Nrxn2	19:6418730-6544899	36.6089	106.156	1.53592	0.0022	0.0108302
Gnaq	19:16132830-16387463	36.1514	82.3125	1.18706	0.0022	0.0108302
Rnf187	11:58932287-58938916	41.7719	76.8844	0.880158	0.00225	0.0110423
Map3k10	7:27656374-27674598	16.8093	40.5794	1.27149	0.0023	0.0111845
Snca	6:60731572-60829855	9.61499	32.8511	1.77258	0.0024	0.0116
Purg	8:33386324-33417468	6.59829	25.3853	1.94383	0.0025	0.0120287
Zwint	10:72654844-72674964	72.3809	153.832	1.08768	0.0025	0.0120287
Nova2	7:18925887-18965319	11.7761	24.337	1.04729	0.0025	0.0120287
Olfm2	9:20667985-20728219	13.7704	34.3116	1.31712	0.00255	0.012214
Rab4a	8:123805984-123835287	25.8408	52.8856	1.03323	0.00255	0.012214
Tmem150c	5:100077871-100159808	5.31486	24.186	2.18607	0.0026	0.0123607
Eid1	2:125627446-125724148	9.48325	27.7242	1.54769	0.0026	0.0123607
Cadm4	7:24482022-24504539	29.9867	58.8572	0.972898	0.0026	0.0123607
Apba2	7:64501705-64753870	9.1822	28.6421	1.64122	0.00285	0.0133111
Syngr3	17:24685091-24689955	3.92548	26.0771	2.73184	0.0029	0.0135051
Acox1	11:116171887-116215318	18.8632	36.7073	0.960492	0.00295	0.0136781
Agtpbp1	13:59449536-59585227	30.1983	63.1699	1.06477	0.003	0.0138495
Snap47	11:59407133-59458567	13.6063	36.7673	1.43414	0.00305	0.0140195
Ubqln2	X:153498231-153501537	23.0266	42.2759	0.876536	0.00305	0.0140195
Cpne5	17:29156549-29237797	1.54563	24.6264	3.99393	0.0031	0.0141271
Shank1	7:44310252-44358351	32.4644	95.6682	1.55918	0.0031	0.0141271
Brsk1	7:4690603-4725249	11.2556	29.3559	1.38301	0.0031	0.0141271
Atp6v1c1	15:38661903-38692443	16.3083	34.4745	1.07992	0.0031	0.0141271
Tsc22d1	14:76414960-76507765	125.101	224.437	0.843215	0.0031	0.0141271
KCTD12	14:102976580-102982637	5.51866	25.236	2.19309	0.00325	0.0147266
Nrn1	13:36725624-36734477	4.12453	29.3291	2.83003	0.0033	0.0149108
Ttyh3	5:140620585-140649031	24.5656	42.7198	0.798265	0.0033	0.0149108
Mgat4b	11:50210889-50235103	9.14655	30.5894	1.74173	0.0034	0.0152546
Rasl10b	11:83409136-83421039	22.468	44.9437	1.00024	0.0034	0.0152546
Snrpn,Snurf	7:59982494-60140219	103.392	325.029	1.65245	0.0036	0.0160615
Smap2	4:120968316-121017247	19.9797	37.6161	0.912816	0.0036	0.0160615
Car10	11:93098027-93601749	7.42223	32.0584	2.11078	0.00375	0.0167074
Ptprd	4:75941237-78214177	22.8118	44.651	0.968914	0.0038	0.0169066
Ncan	8:70093084-70120873	38.0111	68.4241	0.848084	0.00385	0.0170576
Rab6a	7:100545750-100641268	57.5204	103.257	0.844093	0.00385	0.0170576
Pfkm	15:98038743-98132447	12.2719	30.1113	1.29494	0.0039	0.0172075
Ly6h	15:75551267-75567255	15.5931	42.8843	1.45954	0.004	0.0175758
Dpysl3	18:43320978-43438286	130.082	411.457	1.66132	0.00405	0.0177222
Pcca	14:122534323-122984035	7.68801	24.2679	1.65837	0.00405	0.0177222
Acsl3,Utp14b	1:78657824-78706987	24.6185	52.0883	1.08122	0.0041	0.0179164
Camta2,Spag7	11:70663770-70688105	12.6952	30.3215	1.25607	0.00415	0.0180607
Atp6v1a	16:44085401-44139705	29.143	62.4295	1.09908	0.00415	0.0180607
Nrsn2	2:152345668-152376638	7.00409	27.1633	1.95539	0.00435	0.0187267
Mgrn1	16:4886099-4941020	12.7461	26.3217	1.0462	0.00445	0.01908
Hs6st1	1:36068399-36106446	21.3455	38.561	0.853213	0.00445	0.01908
Ppp2r5b	19:6226379-6235872	8.38071	36.1361	2.1083	0.0046	0.0196176
Ap3b2	7:81460398-81493925	18.0613	52.2594	1.53279	0.0046	0.0196176
Gdap1l1	2:163438475-163455324	8.96366	31.9351	1.83298	0.0047	0.019832
Gdi1	X:74304997-74311862	100.994	199.261	0.980386	0.0047	0.019832
Mgat5b	11:116918862-116986948	7.3038	28.2678	1.95244	0.0048	0.0201739
Diras1	10:81019588-81026567	3.43812	28.9292	3.07283	0.00485	0.0203305
Rnf19b	4:129058270-129085886	12.5371	29.7471	1.24655	0.00485	0.0203305
Cacng7	7:3332954-3368216	37.254	65.7627	0.819875	0.00495	0.0206682
Fam124a	14:62555736-62608486	13.7119	43.2563	1.65748	0.005	0.0207682
Rab2b	14:52261758-52305128	12.0972	31.1106	1.36273	0.005	0.0207682
Ptpn5	7:47077797-47133684	32.4515	70.783	1.12512	0.005	0.0207682
Clip3	7:30291671-30308367	57.7655	125.898	1.12398	0.00505	0.0208943
Ap1ar	3:127789871-127837492	26.2596	47.5341	0.856115	0.00505	0.0208943
Actl6b	5:137553516-137569582	13.6482	43.8957	1.68537	0.00525	0.0215541
Runx1t1	4:13743435-13893649	19.2172	45.4269	1.24115	0.0054	0.0220846
Pcdh10	3:45378397-45434566	18.38	34.108	0.891972	0.0054	0.0220846
Tmem127	2:127247907-127261107	9.761	24.5572	1.33105	0.00545	0.0222321
Klf12	14:99874485-100149764	10.3305	24.2145	1.22896	0.00555	0.0226111
Slit1	19:41600256-41743665	9.51862	27.734	1.54283	0.0056	0.0227567
Lrrc4b	7:44429017-44463351	11.1095	27.1969	1.29166	0.00565	0.0228146
Ramp2,Vps25	11:101246027-101259549	12.6651	27.2141	1.1035	0.00565	0.0228146
Atxn7l3b	10:112925437-112931155	31.215	55.895	0.840476	0.00565	0.0228146
Atp6v1d	12:78842988-78861638	15.4394	34.6225	1.16509	0.0057	0.0229583
Map1lc3a	2:155276296-155278073	14.8456	41.1953	1.47244	0.0059	0.0236148
Ncam1	9:49504360-49798922	140.454	250.798	0.836433	0.00595	0.0237553
Ap2b1	11:83294641-83405035	65.2336	113.492	0.798899	0.00595	0.0237553
Rab10	12:3235503-3309969	41.7834	70.9908	0.764703	0.006	0.023925
Nudt3	17:27579381-27623465	26.2533	61.0463	1.21741	0.0061	0.0242934
Rab3b	4:108879062-108972077	22.252	54.4825	1.29186	0.0062	0.0246301
Jkamp	12:72085588-72185029	13.5679	34.7682	1.35757	0.00625	0.0247979
Itfg1	8:85717556-85840949	16.8298	30.2092	0.843974	0.0064	0.0252361
Spryd3	15:102116527-102136234	14.1896	34.3491	1.27544	0.0065	0.0255043
Tcf20	15:82808628-82912134	21.1481	35.4428	0.744965	0.0065	0.0255043
Cntnap2	6:45060060-47301369	7.51125	38.5962	2.36134	0.00655	0.0256689
Marcksl1	4:129513580-129515985	64.3989	108.717	0.755473	0.0066	0.0258015
Cdk5r1	11:80477045-80481179	13.2165	46.6947	1.82092	0.00665	0.0259651
Ptpn4	1:119658043-119837613	10.9045	31.3769	1.52478	0.007	0.0270667
Abr	11:76416733-76622314	37.9913	85.992	1.17853	0.0072	0.027639
Sdc3	4:130792536-130826319	126.431	290.792	1.20164	0.00725	0.0277641
Arpp21	9:112065090-112348925	12.4618	24.4422	0.971867	0.0073	0.0278886
Mfn2	4:147873598-147904704	11.9878	27.5912	1.20264	0.00735	0.0280461
Gfpt1	6:87042845-87092197	13.0537	27.676	1.08417	0.00745	0.0283598
Mycbp2	14:103113410-103346814	24.1654	51.5029	1.09171	0.00755	0.0286039
Pdhb	14:8165990-8172992	12.0092	28.378	1.24063	0.0077	0.0290343
AF357355,DQ267100,Gm23508,Gm24895,MEG8_1,Rian	12:109603881-109661716	182.777	344.843	0.915857	0.0077	0.0290343
8430427H17Rik	2:153407461-153529971	11.938	32.3023	1.43608	0.00785	0.0295301
8430419L09Rik	6:135197976-135254351	10.5815	25.6489	1.27735	0.0081	0.0302564
Ulk2	11:61775648-61855073	13.0122	31.5051	1.27572	0.00825	0.0307089
Map7d2	X:159414571-159498757	8.38155	26.2941	1.64945	0.0083	0.030859
Pygb	2:150786734-150831758	32.5278	67.2768	1.04844	0.0084	0.0311944
Darc	1:173331885-173333503	8.39761	26.4081	1.65293	0.00855	0.0316777
Map1a	2:121289599-121355396	26.2416	71.3149	1.44235	0.00875	0.0321943
Map1lc3b	8:121590360-121652901	21.4115	50.2374	1.23038	0.00875	0.0321943
Tmeff1	4:48585173-48663131	28.8768	56.4904	0.968096	0.00875	0.0321943
9330132A10Rik	18:89293501-89297229	15.2575	26.4551	0.794026	0.0089	0.0326333
Gm15800	5:121220218-121368577	18.1486	43.4692	1.26013	0.00895	0.0327414
Wsb2	5:117357303-117389047	40.874	90.9314	1.1536	0.009	0.032849
Lmo3	6:138362917-138581968	10.6718	23.6024	1.14513	0.00905	0.0329937
Rogdi	16:5008729-5013517	7.60236	28.9742	1.93025	0.0092	0.0333879
Fxyd6	9:45370184-45396158	46.3197	79.041	0.770975	0.0094	0.0339592
Elovl4	9:83778691-83806277	11.3139	29.3699	1.37624	0.00945	0.0341012
Rit2	18:30973488-31317290	6.03786	27.1435	2.1685	0.0095	0.0341657
BC005764	10:79851380-79883174	11.2437	45.1234	2.00476	0.0095	0.0341657
Mospd3	5:137596644-137601058	17.4681	37.0402	1.08437	0.00955	0.0342683
Hpcal1	12:17690813-17791926	14.3812	30.2194	1.07129	0.00955	0.0342683
Mef2a	7:67231162-67372858	12.1655	25.5289	1.06933	0.0098	0.0350078
Cdh13	8:118283732-119324921	20.9139	36.5491	0.805373	0.0101	0.0359587
Maged2	X:150806369-150814345	30.7995	52.4078	0.766877	0.0101	0.0359587
Cdhr4,Gm20662,Ip6k1,Uba7	9:107975504-108048780	44.8272	77.9813	0.798756	0.01015	0.0360562
Rbfox1	16:6809221-7412479	23.1295	53.5631	1.21151	0.0102	0.0361533
Agpat1	17:34604261-34628510	24.6943	54.3105	1.13705	0.0102	0.0361533
Zic1	9:91358057-91389348	20.2878	69.0584	1.76721	0.0104	0.0366586
Cnrip1	11:16971205-17079371	27.734	73.9296	1.41449	0.0106	0.0373223
Plxna2	1:194619828-194816869	21.6523	37.9652	0.810158	0.01075	0.0376841
Tac1	6:7554878-7565834	10.5518	32.1684	1.60816	0.0108	0.0377763
C530008M17Rik,Gm10430	5:76656511-76873554	17.9531	37.7803	1.0734	0.01135	0.0394406
Ankrd13b	11:77470484-77489678	15.1215	30.0725	0.991842	0.0114	0.0394853
Amz2	11:109425945-109573330	27.649	53.7625	0.95937	0.0114	0.0394853
Rac3	11:120721469-120723969	7.85741	33.3743	2.08661	0.01155	0.039746
Shisa7	7:4825551-4844696	8.09476	28.0025	1.79049	0.01155	0.039746
Lphn1	8:83900104-83955205	82.8118	197.206	1.2518	0.01165	0.0399608
Acat1	9:53580521-53610382	12.1426	30.0692	1.3082	0.01175	0.0401312
Peg3	7:6703891-6730421	50.1988	84.4553	0.750536	0.01175	0.0401312
Fxyd5,Fxyd7	7:31032721-31051462	19.1865	53.4477	1.47804	0.01185	0.0403862
Casp3	8:46617448-46638706	10.7691	25.0434	1.21754	0.01195	0.0406836
Epb4.1l1	2:156420908-156543214	20.4315	43.0117	1.07393	0.012	0.0408102
Atrn	2:130906494-131030333	13.4691	28.3375	1.07306	0.0121	0.0410628
Usp33	3:152346477-152393612	15.3247	29.7698	0.957984	0.0122	0.0412267
Mvd	8:122433595-122443422	30.8215	52.6689	0.773014	0.0122	0.0412267
Ncam2	16:81200696-81624285	19.9115	33.6436	0.756726	0.0122	0.0412267
Max	12:76937268-76962248	18.6346	33.6552	0.852845	0.01225	0.0413081
Syt11	3:88744699-88775164	47.4471	86.7912	0.87123	0.0123	0.0414329
Ssbp2	13:91460282-91786148	32.0472	60.7027	0.921561	0.0124	0.0417257
Flot1	17:35823229-35832791	16.3123	37.213	1.18985	0.01265	0.0422108
Cltb	13:54592400-54611344	48.6964	86.1772	0.82349	0.01265	0.0422108
Mboat7	7:3677789-3701023	18.4997	38.6496	1.06295	0.0128	0.0425777
H2afy2	10:61715262-61784147	24.0215	42.3152	0.816847	0.01295	0.0430318
Ppp3cb	14:20499363-20618354	28.9215	62.9614	1.12233	0.01305	0.0432739
Fstl5	3:76074269-76710019	9.45658	36.4428	1.94624	0.01315	0.0434249
Gm15487	6:37805974-37807091	6.9827	25.9587	1.89436	0.01315	0.0434249
Wdr47	3:108591278-108645719	16.3748	42.2204	1.36646	0.01315	0.0434249
Reln	5:21884453-22344702	12.0666	30.7421	1.3492	0.01325	0.0435299
Pcgf2	11:97688822-97700497	22.9354	43.7506	0.931729	0.01325	0.0435299
Bdh1	16:31422279-31458901	30.3683	60.5692	0.996019	0.01335	0.0436337
Chmp2b	16:65539132-65562697	20.7431	37.2368	0.844095	0.01335	0.0436337
Bcas3	11:85353166-85832223	15.5671	34.4594	1.1464	0.0134	0.0437523
Ppp2r2d	7:138835822-138883057	18.8631	35.1054	0.896125	0.0135	0.0439439
Fem1b	9:62791831-62811648	27.4822	43.8697	0.674729	0.0136	0.0442243
Ndrg3	2:156927344-156992056	56.4832	143.058	1.34071	0.01375	0.0445757
Grik5	7:25009852-25072369	13.8415	23.7163	0.776883	0.01375	0.0445757
Mmd	11:90187683-90278589	14.5466	27.8272	0.935812	0.0139	0.0449706
Pcp4l1	1:171173261-171196268	27.8794	54.2175	0.959558	0.014	0.0452482
Gria1	11:57011386-57330244	9.59958	27.9812	1.54342	0.0141	0.0453875
Pfkp	13:6548156-6648777	40.1286	84.8751	1.08071	0.0141	0.0453875
Car15,Dgcr2,Gm20518	16:17835275-17894145	18.2543	33.963	0.895727	0.01435	0.0459603
Tbcd	11:121451948-121673153	12.3851	28.8514	1.22004	0.01445	0.0462342
Rnf208	2:25238826-25244262	7.8651	26.1404	1.73274	0.01475	0.0470055
Gm21983,Mia,Rab4b	7:27168423-27181157	10.1859	30.6573	1.58965	0.01475	0.0470055
Gnas	2:174281236-174346744	580.4	1051.04	0.856699	0.01475	0.0470055
Stmn1	4:134468319-134473843	31.693	73.643	1.21638	0.01495	0.0475479
Tmem50b	16:91574502-91597800	14.8282	29.2169	0.978462	0.015	0.0476119
Atp6v1e1	6:120795244-120822685	27.5958	50.7211	0.878138	0.0153	0.0484196
Atp6v1f	6:29467717-29470512	28.8685	56.88	0.978426	0.0157	0.0495381
Tecr	8:83571699-83594491	223.797	358.384	0.679317	0.01575	0.0496467
Calm3	7:16915378-16924114	360.026	651.812	0.856356	0.0158	0.0497552

## Sheet: Table S5
Supplementary Table S5. Transcripts enriched significantly (q<0.05) on the axonal side.
gene	locus	axon_FPKM	somatodendritic_FPKM	log2(fold_change)	p-value	q-value
Hist1h2af	13:23533905-23534304	24.9536	0	-inf	5e-05	0.000511218
Hist1h2bl	13:21715762-21716143	27.2538	0	-inf	5e-05	0.000511218
Postn	3:54361108-54391034	27.5315	0	-inf	5e-05	0.000511218
Eif4ebp1	8:27260326-27275656	34.4094	0	-inf	5e-05	0.000511218
Rab31	17:65651725-65772752	56.7633	26.9387	-1.07528	5e-05	0.000511218
Txn1	4:57943372-57956411	279.651	126.136	-1.14864	5e-05	0.000511218
Tpt1-ps3	6:99877746-99878433	591.967	266.115	-1.15347	5e-05	0.000511218
Tpm3-rs7	14:113314607-113316713	73.0054	32.556	-1.16508	5e-05	0.000511218
Fat1	8:44950207-45052257	56.5423	23.9253	-1.24079	5e-05	0.000511218
Clic4	4:135213968-135272814	51.8618	21.8672	-1.24591	5e-05	0.000511218
Mmp15	8:95352267-95374293	35.1335	14.5029	-1.27651	5e-05	0.000511218
Txndc5	13:38500272-38528824	47.2656	19.3252	-1.2903	5e-05	0.000511218
Tpm1	9:67022589-67049406	230.647	93.4601	-1.30326	5e-05	0.000511218
Lhfp	3:53041527-53261679	78.0029	30.9902	-1.33172	5e-05	0.000511218
Rpl8	15:76904070-76906318	188.654	74.0395	-1.34938	5e-05	0.000511218
Rpl18a	8:70894721-70897443	88.8319	34.3672	-1.37005	5e-05	0.000511218
Fth1	19:9982702-9985092	1530.27	582.035	-1.3946	5e-05	0.000511218
Epb4.1l2	10:25359797-25523519	40.6664	15.2892	-1.41133	5e-05	0.000511218
Hist1h2al	13:51202687-51203065	275.998	101.475	-1.44353	5e-05	0.000511218
Spp1	5:104435117-104441050	234.882	83.0688	-1.49956	5e-05	0.000511218
Hist2h2bb	3:96267074-96279001	527.324	184.791	-1.51279	5e-05	0.000511218
Zyx	6:42349827-42373268	47.6226	16.6611	-1.51516	5e-05	0.000511218
Gpc4	X:52053020-52165252	46.7245	16.2524	-1.52352	5e-05	0.000511218
Gpnmb	6:49036517-49058182	63.2964	21.8798	-1.53252	5e-05	0.000511218
Ezh2	6:47530273-47595341	55.8541	19.2736	-1.53504	5e-05	0.000511218
Irs2	8:10986979-11054541	25.8853	8.67244	-1.57762	5e-05	0.000511218
Anp32b	4:46450901-46472657	163.949	54.2002	-1.59688	5e-05	0.000511218
Hnrnpm,March2	17:33646232-33718670	86.9502	28.3009	-1.61934	5e-05	0.000511218
Pls3	X:75785653-75875182	29.4406	9.46486	-1.63715	5e-05	0.000511218
Anxa5	3:36448924-36475843	73.7863	23.3242	-1.66152	5e-05	0.000511218
Mest	6:30723546-30896794	207.021	65.3524	-1.66346	5e-05	0.000511218
Gltp	5:114669402-114690984	60.7015	18.8159	-1.68978	5e-05	0.000511218
Ifitm3	7:141009585-141010770	131.318	40.6089	-1.6932	5e-05	0.000511218
Gm15427	1:95498583-95499187	354.937	109.444	-1.69737	5e-05	0.000511218
Elf2	3:51255664-51340658	43.871	13.4786	-1.7026	5e-05	0.000511218
Cd151	7:141461093-141471479	86.3956	26.5267	-1.70351	5e-05	0.000511218
Nes	3:87971077-87980451	52.0433	15.974	-1.70399	5e-05	0.000511218
Myadm	7:3289037-3299345	105.356	31.5877	-1.73784	5e-05	0.000511218
Akap12	10:4266328-4359468	100.962	29.8512	-1.75796	5e-05	0.000511218
Gm15772	5:3236388-3236907	212.115	62.6439	-1.7596	5e-05	0.000511218
Tgfb1i1	7:128246811-128253712	28.7145	8.34572	-1.78267	5e-05	0.000511218
Prc1	7:80294449-80316259	150.37	43.6107	-1.78577	5e-05	0.000511218
Actn4	7:28881655-28962340	129.235	36.9249	-1.80733	5e-05	0.000511218
Rps15	10:80292452-80294114	669.87	188.735	-1.82752	5e-05	0.000511218
Ssrp1	2:84998582-85047109	52.5154	14.7903	-1.82809	5e-05	0.000511218
Ccna2	3:36552605-36572150	40.3597	11.3384	-1.8317	5e-05	0.000511218
Cdk6	5:3343892-3523218	45.4274	12.6787	-1.84115	5e-05	0.000511218
Odc1	12:17544872-17551502	60.0177	16.5137	-1.86173	5e-05	0.000511218
P4hb	11:120560297-120573253	550.785	148.662	-1.88945	5e-05	0.000511218
S100a10	3:93555079-93564643	150.324	40.0655	-1.90764	5e-05	0.000511218
Acta2	19:34241089-34255336	680.174	177.087	-1.94145	5e-05	0.000511218
Rps2	17:24718115-24721929	135.717	35.1661	-1.94835	5e-05	0.000511218
Hjurp	1:88262470-88277633	41.0083	10.5487	-1.95885	5e-05	0.000511218
Gm14303	2:172509431-172509697	295.984	75.2934	-1.97493	5e-05	0.000511218
S100a11	3:93520487-93526287	176.157	44.6896	-1.97885	5e-05	0.000511218
Actn1	12:80167541-80260371	92.4199	23.3745	-1.98327	5e-05	0.000511218
Anxa6	11:54979107-55033445	85.3271	21.4903	-1.98932	5e-05	0.000511218
Setd8	5:124439929-124462308	153.489	38.5328	-1.99398	5e-05	0.000511218
Msn	X:96096041-96168552	101.525	25.322	-2.00338	5e-05	0.000511218
Spry1	3:37639946-37644598	55.1368	13.7505	-2.00353	5e-05	0.000511218
Vcl	14:20929432-21052508	37.2726	9.1794	-2.02164	5e-05	0.000511218
Ephx1	1:180976154-181020904	42.3242	10.2957	-2.03944	5e-05	0.000511218
Cd44	2:102811140-102901665	45.1127	10.9297	-2.04528	5e-05	0.000511218
Cald1	6:34598499-34775473	110.916	26.6028	-2.05981	5e-05	0.000511218
Cdk1	10:69336634-69352938	145.699	34.286	-2.0873	5e-05	0.000511218
Mki67	7:135689787-135716379	67.7648	15.5027	-2.12801	5e-05	0.000511218
Tagln2	1:172500046-172507380	73.4012	16.7846	-2.12867	5e-05	0.000511218
Plk1	7:122159436-122169875	88.3292	19.8258	-2.15551	5e-05	0.000511218
Flnb	14:7817956-7951588	46.5794	10.2934	-2.17797	5e-05	0.000511218
Rpsa	9:120127765-120132369	166.376	36.7451	-2.17882	5e-05	0.000511218
Rplp1	9:61913283-61914538	179.248	38.844	-2.20619	5e-05	0.000511218
Nuak1	10:84370904-84440597	36.421	7.88112	-2.2083	5e-05	0.000511218
Gm6977	X:90744545-90745062	152.162	31.0807	-2.29152	5e-05	0.000511218
Ube2c	2:164769897-164779967	99.7113	19.9961	-2.31804	5e-05	0.000511218
Cybrd1	2:71117922-71142926	40.9149	8.08581	-2.33916	5e-05	0.000511218
Sparc	11:55394499-55420080	1342.57	260.915	-2.36334	5e-05	0.000511218
Serpinh1	7:99345374-99353230	68.3838	13.0982	-2.38429	5e-05	0.000511218
Hmgn1	16:96120617-96127729	68.1727	12.5778	-2.43831	5e-05	0.000511218
Ccnd2	6:127125778-127212411	60.284	10.8334	-2.47629	5e-05	0.000511218
Emp1	6:135362930-135383173	31.0469	5.42328	-2.51721	5e-05	0.000511218
Myl9	2:156775419-156781658	114.495	19.6266	-2.5444	5e-05	0.000511218
Myh9	15:77760586-77842175	271.78	46.2355	-2.55537	5e-05	0.000511218
Igfbp3	11:7206085-7213923	59.1221	10.027	-2.55981	5e-05	0.000511218
Nr4a1	15:101266845-101274792	78.426	13.2586	-2.56441	5e-05	0.000511218
Uhrf1	17:56303320-56323486	44.6971	7.38034	-2.59842	5e-05	0.000511218
Ppic	18:53406340-53418007	65.1423	10.4853	-2.63523	5e-05	0.000511218
Gm10443	6:86334006-86334316	284.847	44.7496	-2.67024	5e-05	0.000511218
Lgals1	15:78926724-78930465	822.099	129.133	-2.67046	5e-05	0.000511218
Sgms1	19:32122726-32391184	32.5639	5.07611	-2.68148	5e-05	0.000511218
Thbs1	2:118111875-118127133	239.725	35.8951	-2.73952	5e-05	0.000511218
Cdyl	13:35659861-35874064	40.3153	5.96278	-2.75727	5e-05	0.000511218
Tnc	4:63959784-64149924	262.499	35.5712	-2.88353	5e-05	0.000511218
Hbegf	18:36504928-36515805	29.9392	3.91252	-2.93586	5e-05	0.000511218
Tubb6	18:67390716-67402748	99.5801	12.347	-3.01169	5e-05	0.000511218
Dusp6	10:99263230-99267488	34.5389	3.91029	-3.14287	5e-05	0.000511218
Itgav	2:83724396-83806916	39.8347	4.34701	-3.19593	5e-05	0.000511218
Cyr61	3:145646970-145649985	130.327	13.0483	-3.3202	5e-05	0.000511218
Col1a1	11:94936223-94953042	73.9601	4.17068	-4.14839	5e-05	0.000511218
Gm10800	2:98666546-98667301	1656.16	14.7696	-6.80907	5e-05	0.000511218
Cyb5r3	15:83153493-83172592	199.175	96.0626	-1.05199	0.0001	0.000946588
Ppp1r12a	10:108162399-108277575	53.6236	24.9608	-1.1032	0.0001	0.000946588
Pcna	2:132249161-132253314	100.048	39.0066	-1.3589	0.0001	0.000946588
Ftl1	7:45457943-45459884	1018.2	385.925	-1.39963	0.0001	0.000946588
Lig1	7:13258966-13311433	55.0042	18.7885	-1.54969	0.0001	0.000946588
Rpl32	6:115805504-115808747	194.711	66.4688	-1.55058	0.0001	0.000946588
Rpl41	10:128548113-128549305	5083.68	1606.06	-1.66235	0.0001	0.000946588
Vim	2:13573926-13582826	732.784	227.383	-1.68826	0.0001	0.000946588
Incenp	19:9872296-9899533	27.5753	8.07004	-1.77273	0.0001	0.000946588
Rpsa-ps10	3:150072589-150073620	82.6057	22.9817	-1.84575	0.0001	0.000946588
Pawr	10:108332188-108414391	34.5636	9.27106	-1.89845	0.0001	0.000946588
Aurkb	11:69045646-69051664	56.176	14.5102	-1.95288	0.0001	0.000946588
Mcm5	8:75109527-75128439	23.7985	4.92882	-2.27155	0.0001	0.000946588
Mat2a	6:72432798-72439558	58.7975	25.5047	-1.20499	0.00015	0.00132182
Tmpo	10:91147570-91171582	33.8985	14.4977	-1.22539	0.00015	0.00132182
Gm10116	13:74406395-74407317	111.36	44.0757	-1.33718	0.00015	0.00132182
Tpm4	8:72134974-72160855	86.184	27.4545	-1.65038	0.00015	0.00132182
Mcm3	1:20802973-20820278	24.2311	6.91769	-1.80849	0.00015	0.00132182
Cnn2	10:79988583-79996062	57.6674	16.1147	-1.83938	0.00015	0.00132182
Palld	8:61513245-61922834	95.1453	23.9325	-1.99116	0.00015	0.00132182
Shmt2	10:127514938-127522444	35.6341	8.78877	-2.01952	0.00015	0.00132182
Slc2a1	4:119108710-119138801	54.3224	12.1332	-2.16259	0.00015	0.00132182
Rrm2	12:24708240-24714146	44.5228	8.60938	-2.37056	0.00015	0.00132182
Ddx39	8:83715176-83741326	24.7363	3.76612	-2.71548	0.00015	0.00132182
Cotl1	8:119809224-119840579	107.33	51.2615	-1.06611	0.0002	0.0016658
Igfbp2	1:72824502-72852474	143.502	57.5099	-1.31919	0.0002	0.0016658
Mt3	8:94152606-94154148	171.006	65.649	-1.38121	0.0002	0.0016658
Pdlim5	3:142239585-142395696	72.7017	24.1984	-1.58708	0.0002	0.0016658
Rrbp1	2:143947394-144011263	87.9921	24.8951	-1.82151	0.0002	0.0016658
Vmn1r90	7:14530653-14622478	32.2759	5.89066	-2.45396	0.0002	0.0016658
Gins2	8:120230535-120589304	88.0404	9.67752	-3.18546	0.0002	0.0016658
Gm14681	X:66778441-66778852	609.353	301.808	-1.01365	0.00025	0.00198878
Ptbp1	10:79851380-79883174	182.304	61.3518	-1.57117	0.00025	0.00198878
Adamts1	16:85793826-85803113	23.866	4.53394	-2.39612	0.00025	0.00198878
Fn1	1:71585522-71662843	261.313	47.5345	-2.45873	0.00025	0.00198878
Hist1h2ak	13:21753394-21753907	192.057	81.39	-1.23861	0.0003	0.00229496
Nop58	1:59685005-59711510	40.0635	15.7526	-1.3467	0.0003	0.00229496
Mcm6	1:128331590-128359656	25.7454	9.3101	-1.46744	0.0003	0.00229496
Tcf3	10:80409513-80433647	26.0816	6.61839	-1.97848	0.0003	0.00229496
Bub1b	2:118598210-118641591	48.9076	3.47406	-3.81536	0.0003	0.00229496
Eif3f	7:108934416-108942951	85.3507	34.0239	-1.32685	0.00035	0.00257852
Csrp1	1:135720060-135752232	55.4301	20.9783	-1.40177	0.00035	0.00257852
Smad4	18:73639008-73703780	126.55	44.8751	-1.49572	0.00035	0.00257852
Tars	15:11383662-11399658	26.7345	9.10525	-1.55393	0.00035	0.00257852
Gm9843	16:76403208-76403712	126.854	37.8211	-1.7459	0.00035	0.00257852
Anxa2	9:69453619-69491795	49.9554	14.127	-1.82219	0.00035	0.00257852
Rprd1b	2:158028496-158146436	37.0112	10.2976	-1.84565	0.00035	0.00257852
Rps14	18:60774509-60778546	119.398	32.394	-1.88198	0.00035	0.00257852
Rgl2	17:33929542-33937687	36.1268	9.59991	-1.91198	0.00035	0.00257852
Cpt1a	19:3323300-3385732	28.1068	12.6558	-1.15112	0.0004	0.00285459
Rpl35	2:38996712-39006168	446.669	194.602	-1.19868	0.0004	0.00285459
Zeb1	18:5491502-5775467	33.7331	11.8529	-1.50893	0.0004	0.00285459
4933413G19Rik,Foxm1	6:128362966-128408932	32.9165	7.83939	-2.07	0.0004	0.00285459
Spry2	14:105891948-105896819	29.4965	4.52442	-2.70474	0.0004	0.00285459
Crip2	12:113140235-113145504	52.8242	21.6894	-1.28421	0.00045	0.00316189
Ctnna1	18:35118887-35254773	47.1084	19.2805	-1.28884	0.00045	0.00316189
Ucp2	7:100493336-100502020	286.184	110.317	-1.37529	0.00045	0.00316189
Tead1	7:112613467-112906807	33.5658	12.6846	-1.40391	0.00045	0.00316189
Rpl34-ps1	6:71124576-71124999	163.441	49.6104	-1.72006	0.00045	0.00316189
Kif2c	4:117159638-117182639	26.304	4.19288	-2.64927	0.00045	0.00316189
Ybx3	6:131364857-131388450	113.362	55.122	-1.04024	0.0005	0.00344492
Golm1	13:59634995-59675784	24.4733	10.5699	-1.21124	0.0005	0.00344492
Tpx2	2:152847963-152895321	29.3395	6.99774	-2.06788	0.0005	0.00344492
Nr4a3	4:48045152-48086447	48.3727	10.4536	-2.21019	0.0005	0.00344492
Rps26-ps1	8:107436397-107558594	761.436	376.238	-1.01708	0.00055	0.0037093
Ppfia3	7:45339125-45370583	58.325	25.0891	-1.21705	0.00055	0.0037093
Rps16-ps2	5:129096749-129204599	98.9074	25.1311	-1.9766	0.00055	0.0037093
Bgn	X:73483601-73495933	30.1848	5.55168	-2.44282	0.00055	0.0037093
Fam120a	13:48879218-48968017	35.1675	17.4378	-1.01203	0.0006	0.00397921
Nasp	4:116601051-116627941	40.138	17.1868	-1.22367	0.0006	0.00397921
Lats2,Xpo4	14:57581001-57758388	31.6532	10.7576	-1.557	0.0006	0.00397921
Itgb1	8:128685653-128733200	142.013	43.2767	-1.71436	0.0006	0.00397921
Cdc20	4:118428092-118437352	47.6469	14.2655	-1.73985	0.0006	0.00397921
Stau2	1:16228673-16520112	297.351	126.723	-1.23049	0.00065	0.00423163
Pmepa1	2:173224457-173276533	51.5368	13.5636	-1.92587	0.00065	0.00423163
Aurka	2:172356189-172370535	30.3506	5.44692	-2.47821	0.00065	0.00423163
Piezo1	8:122476142-122551329	33.0683	5.76011	-2.52128	0.00065	0.00423163
Gm10801	2:98662236-98664083	1200.65	11.6115	-6.69212	0.00065	0.00423163
Cnn3	3:121426540-121458205	129.89	65.0312	-0.99809	0.0007	0.00448394
1810009A15Rik	19:8888902-8890740	75.0057	18.9808	-1.98246	0.0007	0.00448394
Gm10275	10:29698745-29699379	80.5061	19.6803	-2.03235	0.0007	0.00448394
Rps19	7:24884370-24889806	43.1364	8.75731	-2.30034	0.0007	0.00448394
Gja1	10:56377299-56390419	61.9483	31.609	-0.97073	0.00075	0.00470965
Kirrel	3:87078592-87174747	27.4169	13.5471	-1.01708	0.00075	0.00470965
Sept2	1:93478963-93510260	49.836	21.2958	-1.22662	0.00075	0.00470965
Ncapd2	6:125168008-125191595	24.6927	9.97745	-1.30734	0.00075	0.00470965
Rapgef4	2:71981239-72257474	77.3159	24.7811	-1.64152	0.00075	0.00470965
Eif5a	11:69916713-69921958	157.571	78.2292	-1.01022	0.0008	0.00495534
Nap1l1	10:111473191-111498142	25.097	9.70613	-1.37055	0.0008	0.00495534
Prpf38b	3:108902666-108911727	71.6129	26.8112	-1.41738	0.0008	0.00495534
Cryab	9:50752757-50756633	61.2962	7.01957	-3.12634	0.0008	0.00495534
Cyp1b1	17:79706952-79715041	24.4046	1.1879	-4.36067	0.0008	0.00495534
Olig1	16:91269768-91271939	113.385	59.0799	-0.94049	0.00085	0.00520441
Txnrd1	10:82859205-82897724	28.6607	13.2592	-1.11208	0.00085	0.00520441
Pdpn	4:143267430-143299564	132.606	55.1774	-1.26499	0.00085	0.00520441
Eif1ad	19:5366812-5371511	25.6029	10.4069	-1.29877	0.00085	0.00520441
Cks1b	3:89415471-89418383	105.907	22.2456	-2.25121	0.00085	0.00520441
Tead2	7:45215752-45239115	72.9804	27.2933	-1.41896	0.0009	0.00547901
Dusp1	17:26505589-26508519	35.3549	12.4806	-1.50222	0.0009	0.00547901
Col12a1	9:79598990-79718831	24.675	8.18325	-1.5923	0.0009	0.00547901
Ganab	19:8898089-8916663	36.2641	18.02	-1.00894	0.00095	0.00573958
Gm9800	14:8799588-8800504	100.949	46.7211	-1.11148	0.00095	0.00573958
Csf1	3:107741047-107760469	30.5295	12.638	-1.27243	0.00095	0.00573958
Igf1r	7:67952858-68226780	38.1176	19.9676	-0.932799	0.001	0.00596262
C1qb	4:136880128-136886187	60.5307	22.7368	-1.41264	0.00105	0.00620278
Acads	5:115102922-115119346	115.791	38.2793	-1.59689	0.00105	0.00620278
Ccnd1	7:144915099-144939869	108.376	15.4737	-2.80816	0.00105	0.00620278
Pfn1	11:70651849-70654644	537.265	276.807	-0.956755	0.0011	0.00639162
Hnrnpab	11:51584756-51606847	172.647	87.8492	-0.974727	0.0011	0.00639162
Psat1	19:15904677-15947337	97.6524	47.6898	-1.03397	0.0011	0.00639162
Slc3a2	19:8706881-8723369	36.4542	17.7043	-1.04199	0.0011	0.00639162
Rhoc	3:104789010-104794459	72.1236	23.3221	-1.62877	0.0011	0.00639162
Ebna1bp2	4:118620798-118627776	35.681	10.7434	-1.7317	0.0011	0.00639162
Top2a	11:98992942-99024189	52.9596	13.8351	-1.93656	0.0011	0.00639162
Cep55	19:38055024-38074425	25.1235	3.93241	-2.67555	0.0011	0.00639162
Lrrfip1	1:90998726-91128944	27.6075	12.6093	-1.13057	0.00115	0.00660991
Trp53	11:69580358-69591873	40.0629	14.2949	-1.48677	0.00115	0.00660991
Cers2	3:95307671-95357202	52.1055	17.4549	-1.57781	0.00115	0.00660991
Gm10093	17:78491564-78493541	24.0616	4.57985	-2.39336	0.00115	0.00660991
Hist1h1e	13:23621754-23622502	170.299	84.7187	-1.00732	0.0012	0.00679929
Rbms1	2:60750192-60963192	74.8127	23.1426	-1.69274	0.0012	0.00679929
Gm20605,Lrch4,Sap25	5:137629120-137642902	25.5686	7.15571	-1.83721	0.0012	0.00679929
Rps6kc1	1:190700201-190911770	79.5961	21.3049	-1.90151	0.0012	0.00679929
Chaf1b	16:93883900-93906115	36.6963	8.89826	-2.04404	0.0012	0.00679929
Gm6863	12:96922419-96923061	132.159	61.0403	-1.11444	0.00125	0.00702025
Rcn1	2:105386290-105399319	26.4243	10.4876	-1.33318	0.00125	0.00702025
Rps6-ps4	2:75191033-75191854	312.802	171.538	-0.866723	0.0013	0.00721217
Igflr1,U2af1l4	7:30563300-30567962	37.5037	19.1333	-0.970944	0.0013	0.00721217
Rps11	7:45122387-45124389	173.032	84.3066	-1.03732	0.0013	0.00721217
F2r	13:95601803-95618459	27.3409	12.5889	-1.11891	0.0013	0.00721217
Cdc37	9:21138540-21149906	28.4765	12.4844	-1.18965	0.0013	0.00721217
Rps5	7:12922289-12926686	140.336	71.1234	-0.980491	0.00135	0.007425
Smarce1	11:99209046-99231017	112.569	43.902	-1.35845	0.00135	0.007425
Lmna	3:88481147-88509956	25.9885	8.18207	-1.66734	0.00135	0.007425
Atp5j2	5:145183697-145192062	411.405	220.871	-0.897354	0.00145	0.00785314
Rpl4	9:64173386-64178562	440.264	231.249	-0.928918	0.00145	0.00785314
Ctsz	2:174415803-174439039	52.3942	18.6396	-1.49104	0.00145	0.00785314
Ifitm2	7:140954838-140955961	73.5465	17.3141	-2.08671	0.00145	0.00785314
Litaf	16:10959274-11066157	35.1881	7.77658	-2.17788	0.00145	0.00785314
Olig2	16:91225549-91228677	54.8462	27.6599	-0.987599	0.0015	0.00804202
Hist1h4d	13:23581597-23581990	284.488	139.78	-1.02521	0.0015	0.00804202
Ak3	19:29020832-29047961	35.533	13.7958	-1.36493	0.0015	0.00804202
Ppp1r14b	19:6975047-6977324	46.2802	12.2795	-1.91415	0.0015	0.00804202
Pax6	2:105536079-105904564	85.7853	35.3812	-1.27775	0.00155	0.00822712
2310045N01Rik,Mef2b	8:70139498-70167488	30.6854	11.471	-1.41957	0.00155	0.00822712
Nde1	16:14163274-14192928	35.0778	12.7704	-1.45776	0.00155	0.00822712
Snrnp40	4:130360131-130390026	31.0755	10.1456	-1.61492	0.00155	0.00822712
Amotl1	9:14541965-14615483	32.8983	6.91812	-2.24956	0.00155	0.00822712
Anapc15	7:101881183-101911901	45.905	11.5046	-1.99644	0.00165	0.00864286
Mtap	4:89137121-89181081	27.0469	5.41133	-2.32141	0.00165	0.00864286
Smc1a	X:152016427-152062694	39.3089	16.9415	-1.2143	0.0017	0.00886111
C1qa	4:136895916-136898803	38.6112	8.74508	-2.14248	0.0017	0.00886111
Sall1	8:89027247-89044162	31.173	16.4802	-0.919566	0.00175	0.00903317
Lamc1	1:153218921-153332786	53.7349	23.325	-1.20398	0.00175	0.00903317
Stab1	14:31134852-31168641	64.462	17.8174	-1.85516	0.00175	0.00903317
Wbp5	X:136245078-136247139	67.9116	28.8983	-1.23267	0.0018	0.00923151
Tceal8	X:136168983-136172342	54.2214	23.0493	-1.23414	0.0018	0.00923151
Ncl	1:86344718-86359455	64.3793	35.3545	-0.864701	0.00185	0.0094424
Lman1	18:65980753-66022580	23.8553	9.00782	-1.40506	0.00185	0.0094424
Ewsr1	11:5069688-5106093	142.471	65.0531	-1.13098	0.0019	0.00965127
Cox6b1	7:30616973-30626151	212.873	109.227	-0.962661	0.00195	0.00985816
Krtcap2	3:89234176-89249722	138.994	53.3418	-1.38168	0.00195	0.00985816
Ccnb2	9:70407688-70421554	27.6549	5.62363	-2.29796	0.00195	0.00985816
Rexo2	9:48468513-48480611	37.0745	10.8588	-1.77157	0.002	0.0100631
Gpx1	9:108339079-108340338	142.116	78.1951	-0.861917	0.00205	0.01025
Rps28	17:33810519-33824562	43.3617	6.42104	-2.75554	0.00205	0.01025
Serp1	3:58521968-58557501	35.5573	14.4284	-1.30123	0.0021	0.0104509
Cadm1	9:47530172-47857637	115.361	57.4157	-1.00664	0.00215	0.0106498
Tmem258	19:10198367-10207824	104.361	24.5722	-2.08648	0.0022	0.0108302
Tmem176b	6:48833810-48841374	53.9983	25.5665	-1.07866	0.00225	0.0110423
Noc2l	4:156236009-156255338	25.2389	11.5796	-1.12407	0.0023	0.0111845
Timp3	10:86055124-86498896	53.8126	20.911	-1.36368	0.0023	0.0111845
Ifrd1	12:40201566-40248504	49.9341	18.7639	-1.41206	0.0023	0.0111845
Flna	X:74223460-74249820	361.104	114.144	-1.66156	0.0023	0.0111845
Gm14586	X:52772341-52772749	107.528	26.076	-2.04392	0.0023	0.0111845
Rps21	2:180257376-180258445	78.9991	23.5644	-1.74523	0.00235	0.0114102
Fermt2	14:45458791-45530118	48.2424	21.3005	-1.17942	0.0024	0.0116
1810037I17Rik	3:122924361-122926193	59.9643	24.881	-1.26906	0.0024	0.0116
Abcf1	17:35956818-35969761	47.7659	14.6032	-1.7097	0.00255	0.012214
Pttg1	11:43420249-43426251	37.4087	13.7957	-1.43916	0.0026	0.0123607
Nrm	17:35860917-35875596	42.8608	1.44204	-4.89347	0.0026	0.0123607
D4Wsu53e	4:134923591-134927671	69.8592	31.0873	-1.16812	0.00265	0.0125423
Ryk	9:102834916-102908305	29.4785	10.8009	-1.44852	0.00265	0.0125423
Cav1	6:17197750-17385604	38.6552	11.9502	-1.69363	0.00265	0.0125423
Vgf	5:137030294-137033351	70.4684	34.1536	-1.04494	0.0027	0.0127223
Pa2g4	10:128557765-128565934	102.528	49.5397	-1.04937	0.0027	0.0127223
Sox2	3:34104437-34682619	45.0609	21.3018	-1.08091	0.0027	0.0127223
Peg10	6:4747305-4760517	70.3347	35.9351	-0.968844	0.00275	0.0129388
Ranbp1	16:18239783-18289249	158.363	72.9433	-1.11839	0.0028	0.0131353
Lima1	15:99733505-99875428	52.6713	15.7341	-1.74312	0.0028	0.0131353
Ybx1	4:119277980-119294604	1338.02	568.06	-1.23598	0.00285	0.0133111
Uqcc2	17:27122662-27133916	73.7987	28.1204	-1.39198	0.00285	0.0133111
Ddx19a	8:110974995-110997800	30.8452	14.5651	-1.08253	0.0029	0.0135051
Zfp827	8:79028436-79193766	37.0683	20.0506	-0.886539	0.00295	0.0136781
Slc7a1	5:148327409-148399904	24.9393	12.4985	-0.996661	0.00295	0.0136781
Txn2	15:77915046-77929006	53.2012	20.7517	-1.35823	0.003	0.0138495
Clic1	17:35049965-35058749	28.3284	7.19616	-1.97695	0.003	0.0138495
Pcna-ps2	19:9283237-9284494	37.362	12.8105	-1.54424	0.00305	0.0140195
Hist1h1a	13:23763667-23764414	72.4548	31.1449	-1.21808	0.0031	0.0141271
Ubxn1	19:8871558-8875663	54.5788	23.6274	-1.20788	0.00315	0.0143345
Ctsa	2:164830731-164857711	200.565	86.1898	-1.21848	0.0032	0.0145413
Mfsd6	1:52656285-52727462	34.9328	17.8533	-0.968392	0.00325	0.0147266
Anapc1	2:128610103-128687391	110.447	36.0147	-1.6167	0.00335	0.0150726
Rpl38-ps2	6:140729283-140756053	141.746	42.9141	-1.72379	0.00335	0.0150726
Hist1h1c	13:23738806-23740366	25.36	7.28582	-1.79939	0.00335	0.0150726
Elk4	1:132007606-132068062	77.4478	36.197	-1.09735	0.0036	0.0160615
Slc20a1	2:129198763-129235604	29.9263	9.95084	-1.58852	0.0036	0.0160615
B2m	2:122120107-122186189	99.0868	51.3429	-0.948528	0.00385	0.0170576
Emg1	6:124663026-124712178	46.7325	14.2961	-1.7088	0.0039	0.0172075
Nol4	18:22693180-23041653	62.7086	19.0821	-1.71644	0.0039	0.0172075
Rpl19-ps11	8:19492905-19493623	53.9503	18.5912	-1.53701	0.00395	0.017404
Gm5805	15:81972389-81972845	77.6596	16.9744	-2.19381	0.004	0.0175758
Myeov2	1:92637144-92641985	95.3725	39.3951	-1.27556	0.00405	0.0177222
Ahctf1,Gm1305	1:179695296-179804676	31.7707	9.1933	-1.78904	0.00415	0.0180607
Nrg1	8:31818027-31918203	24.1411	10.9168	-1.14494	0.0042	0.0182038
Aff3	1:38177325-38664955	56.9797	24.9292	-1.19261	0.0042	0.0182038
Crtap	9:114368302-114390675	48.2973	14.3859	-1.74729	0.0042	0.0182038
Eif4ebp2	10:61432496-61452669	52.5966	28.6423	-0.87682	0.00425	0.0183955
Tpm3	3:90072648-90100902	39.0824	17.2045	-1.18373	0.0043	0.0185616
Cdc34	10:79682194-79688394	43.6738	18.7292	-1.22148	0.0043	0.0185616
Vangl1	3:102156700-102206266	23.8692	5.91583	-2.0125	0.00435	0.0187267
H2-K1	17:33996016-34000333	133.273	73.6073	-0.856468	0.00445	0.01908
Hdgf	3:87906320-87916132	75.0587	41.6429	-0.849949	0.00455	0.0194826
Dek	13:47084774-47106201	69.6379	32.8275	-1.08497	0.0046	0.0196176
Plk2	13:110395043-110400844	27.0473	13.0996	-1.04597	0.00465	0.0196731
Ak2	4:128991957-129011529	36.8584	14.7272	-1.32351	0.00465	0.0196731
Sema5b	16:35541144-35664732	33.1458	12.7687	-1.37622	0.00465	0.0196731
Cdc42se1	3:95228731-95236409	47.7294	18.1714	-1.39321	0.00465	0.0196731
Smg9	7:24399618-24422778	27.1154	9.52694	-1.50903	0.00465	0.0196731
Dennd1b	1:138963435-139176043	25.6798	5.13886	-2.32112	0.00465	0.0196731
Bnip2	9:69989465-70008317	34.9602	13.732	-1.34817	0.00475	0.0199901
Col11a1	3:114030539-114220718	29.5295	11.5623	-1.35273	0.00475	0.0199901
Slc38a2	15:96687393-96699698	28.6015	16.0775	-0.831047	0.0049	0.0205131
Eif3i	4:129591959-129600648	124.156	66.6771	-0.896891	0.00495	0.0206682
Prpf3	3:95830123-95855885	47.7611	18.2811	-1.38548	0.005	0.0207682
Gas5,Gm22357,Gm22489,Gm23212,Gm23436,Gm24489,Gm25789,Gm26224,Mir5117,Snord47	1:161008793-161038539	120.561	55.2773	-1.12501	0.00505	0.0208943
Cox16,Gm20498,Synj2bp	12:81358859-81557458	34.0536	14.585	-1.22332	0.0051	0.0210466
Ssbp1	6:40471351-40481823	30.1364	5.00221	-2.59087	0.0051	0.0210466
Tubg1	11:101119937-101126419	39.6304	20.4473	-0.954696	0.00515	0.0212255
Traf4	11:78158498-78165589	45.4311	21.3076	-1.09231	0.00525	0.0215541
Col18a1	10:77032240-77166548	26.5475	7.02336	-1.91834	0.00525	0.0215541
Gm11560	11:99932161-99933109	40.4334	6.92721	-2.5452	0.0054	0.0220846
Myl12a	17:70853766-71475343	151.907	32.4109	-2.22864	0.00545	0.0222321
Cdca8	4:124918464-124944656	37.5073	13.8035	-1.44214	0.0056	0.0227567
Hsp90b1	10:86685600-86705509	138.983	71.6848	-0.95517	0.00565	0.0228146
Ndufa12	10:94198954-94221443	104.116	45.6866	-1.18835	0.00565	0.0228146
Smad2	18:76241579-76305731	29.1199	12.22	-1.25276	0.0057	0.0229583
Dhx15	5:52150208-52190519	93.6066	54.7347	-0.774154	0.00575	0.0230723
Fgfrl1	5:108694228-108706950	31.8227	16.4145	-0.955087	0.00575	0.0230723
Phkb	8:85840958-86061376	34.76	14.7819	-1.23359	0.00575	0.0230723
Arhgap12	18:6024426-6136098	41.0574	18.8582	-1.12245	0.0059	0.0236148
0610031J06Rik	3:88325022-88334504	47.8857	17.9015	-1.41952	0.00615	0.024462
Gm7901	8:75448693-75984503	24.2761	10.1994	-1.25106	0.0063	0.0249652
Hdlbp	1:93405939-93478808	58.9388	34.8459	-0.75823	0.00635	0.025101
Rps2-ps13	X:52898576-52899509	43.242	16.7312	-1.3699	0.00635	0.025101
Tgif1	17:70844204-70853546	38.0128	17.0437	-1.15724	0.0064	0.0252361
Mpdz	4:81278499-81442815	26.4109	10.0907	-1.38811	0.00645	0.0254019
E2f8	7:48866428-48886608	24.6185	4.88772	-2.33251	0.0065	0.0255043
Psma7	2:180036372-180042433	60.0164	29.0658	-1.04604	0.0066	0.0258015
Tmbim4	10:120141647-120224917	28.5821	10.4612	-1.45007	0.0067	0.0261284
Fubp3	2:31572650-31617526	69.0074	34.8123	-0.987154	0.00675	0.0262272
Itga3	11:95044473-95076801	70.0153	21.9922	-1.67068	0.00675	0.0262272
Szrd1	4:141113000-141139775	50.694	14.259	-1.82995	0.00675	0.0262272
Adat3,Scamp4	10:80602879-80615783	30.2931	13.1635	-1.20245	0.0069	0.0267124
Myo10	15:25622524-25813673	26.1827	11.2615	-1.21721	0.0069	0.0267124
Uqcr11	10:80402996-80406830	78.8725	32.7163	-1.26951	0.0069	0.0267124
Ssr2	3:88579670-88588397	78.43	43.5368	-0.849172	0.00705	0.0271285
Slc7a5	8:121881149-121907694	67.0118	31.6022	-1.08439	0.00705	0.0271285
Anks1b	10:89873508-90973300	94.203	41.0178	-1.19952	0.00705	0.0271285
Gm4149	13:75644863-75645226	119.659	50.4084	-1.2472	0.00705	0.0271285
Hypk,Serf2	2:121439009-121458672	73.9603	38.3818	-0.946329	0.00715	0.0274801
Flt3l,Rpl13a	7:45125557-45136432	248.462	135.876	-0.870737	0.00725	0.0277641
H2afx	9:44334714-44336071	70.2068	39.261	-0.838513	0.0073	0.0278886
Schip1	3:68064801-68626481	72.0998	41.1885	-0.807753	0.00745	0.0283598
0610037L13Rik	4:107889812-107899384	27.7058	11.5253	-1.26539	0.0075	0.0284821
Cdca3	6:124829546-124833701	24.107	7.5296	-1.67881	0.0075	0.0284821
Gm21992,Rbm14,Rbm4	19:4711207-4811634	73.6813	24.464	-1.59064	0.00755	0.0286039
Msi2	11:88339381-88718513	49.8081	25.5333	-0.963999	0.0076	0.0287592
Zc3h18	8:122376608-122417360	106.69	38.5821	-1.46742	0.00765	0.0289141
Srsf1	11:88011990-88053755	68.0097	31.4578	-1.11232	0.0078	0.0293766
Eef1b2	1:63176824-63180486	52.262	18.1985	-1.52194	0.00795	0.029871
Sae1	7:16327052-16387797	23.7336	10.532	-1.17214	0.008	0.0299882
Phldb1	9:44673232-44735198	63.6767	28.091	-1.18066	0.008	0.0299882
Rps10-ps2	16:20822102-20822677	95.8096	46.4575	-1.04426	0.00805	0.0301403
Gusb	5:129989010-130003049	33.0711	16.2873	-1.02182	0.0081	0.0302564
Nfix	8:84699875-84800344	109.363	60.0841	-0.864069	0.00825	0.0307089
Rpl28-ps1	1:127954183-128103047	161.019	75.7424	-1.08806	0.00825	0.0307089
Fkbp9	6:56832058-56879358	37.6521	13.361	-1.4947	0.00855	0.0316777
Rpl31-ps8	15:90764245-90764679	80.8637	31.4345	-1.36314	0.0086	0.031826
Mpeg1	19:12460778-12465284	33.8508	18.6347	-0.861196	0.00865	0.0319739
Fyb	15:6579870-6663313	39.7665	16.9536	-1.22996	0.00875	0.0321943
Gm9844	7:24862201-24862697	524.195	316.391	-0.728394	0.0088	0.032341
Hist2h2ac	3:96220360-96220880	64.2792	14.9631	-2.10294	0.00885	0.0324873
Wasf2	4:133130504-133199756	33.0674	11.8769	-1.47725	0.00895	0.0327414
Prr5	15:84669619-84703673	32.2504	15.9781	-1.01322	0.009	0.032849
Gtf2f1	17:57003404-57011288	43.4124	23.5598	-0.88178	0.00915	0.0332443
Ttll5	12:85824658-86079041	24.107	11.8901	-1.01969	0.00915	0.0332443
Rpa1	11:75298165-75348324	40.9493	12.736	-1.68493	0.00915	0.0332443
Tuba1b	15:98931424-98934565	126.132	76.2248	-0.726602	0.0093	0.0336742
Tyms	5:30058201-30073617	30.8982	10.8423	-1.51085	0.0093	0.0336742
Eif4h	5:134619879-134639348	70.3523	42.3084	-0.733651	0.0094	0.0339592
Prkcdbp	7:105480606-105482197	27.6893	5.9512	-2.21807	0.0095	0.0341657
Cxcr4	1:128588198-128592293	39.9853	19.7429	-1.01814	0.00975	0.0349074
Egfl8,Ppt2	17:34604261-34628510	34.9972	15.9539	-1.13332	0.00975	0.0349074
Pcbp1	6:86524498-86526171	63.2669	37.0681	-0.771271	0.0098	0.0350078
Ccdc34	2:110017816-110173360	40.9303	17.5034	-1.22553	0.00995	0.0355039
Cox7b	X:106015699-106022450	108.497	44.2512	-1.29386	0.01015	0.0360562
Rny1	6:47788068-47788180	1468.42	848.097	-0.791964	0.0103	0.0364673
Cpne2	8:94532989-94570529	40.5023	20.6847	-0.969438	0.01035	0.0366037
Ezr	17:6673457-6782784	59.3296	31.5394	-0.911596	0.0104	0.0366586
Erf	7:25242560-25250761	30.6032	10.0643	-1.60443	0.0104	0.0366586
Rps26	10:128624529-128626506	339.415	203.745	-0.736287	0.0107	0.0375501
Gm3764	3:88206812-88229959	152.126	85.087	-0.83826	0.0107	0.0375501
Pak4,Samd4b	7:28399548-28598185	34.778	17.2025	-1.01556	0.0107	0.0375501
Myl6	10:128490859-128493875	98.2068	52.301	-0.908985	0.0108	0.0377763
2010107E04Rik	12:111961375-111966977	215.36	117.806	-0.870338	0.0112	0.0391325
Crebrf	17:26715649-26776635	35.1961	10.0781	-1.8042	0.01125	0.0392642
Bnc2	4:84275094-84675275	24.0123	11.8596	-1.01772	0.0113	0.0393097
Comt	16:18348181-18479073	54.0822	25.2084	-1.10125	0.0113	0.0393097
Rpl10a-ps1	1:64993923-64994631	55.2882	24.2702	-1.18779	0.0113	0.0393097
Eif3k	7:28971372-28981814	171.59	104.296	-0.718289	0.0114	0.0394853
Tomm40	7:19701312-19749573	49.5229	23.0259	-1.10484	0.0115	0.0397454
Srsf9	5:115327176-115333080	43.5545	17.7834	-1.29229	0.0115	0.0397454
Tns3	11:8431651-8664535	28.6185	12.9764	-1.14105	0.01155	0.039746
Ndufb9	15:58933809-58939489	46.0577	16.5714	-1.47474	0.01155	0.039746
Gm8203	6:116018617-116193486	80.6514	27.8971	-1.53158	0.0116	0.039875
Zfp36l1	12:80107759-80113013	30.3345	13.4519	-1.17314	0.01165	0.0399608
Sod1	16:90220741-90226322	58.432	25.4654	-1.19822	0.0117	0.0400892
Ptbp3	4:59471867-59549625	45.8501	18.1363	-1.33804	0.01175	0.0401312
Ccdc62,Denr	5:123907174-123969895	38.6904	13.5939	-1.50902	0.0118	0.0402588
Scarb1	5:125277086-125341094	34.516	13.8944	-1.31277	0.01205	0.0409366
Fxr1	3:34020078-34081321	47.3795	26.5819	-0.833816	0.0122	0.0412267
Mfsd2a	4:122946849-122961188	90.5412	33.2057	-1.44714	0.01225	0.0413081
Smarcc1	9:110132036-110240178	40.7102	23.6177	-0.785523	0.01245	0.0418058
Tmem47	X:81070693-81097872	127.621	61.6106	-1.05061	0.01245	0.0418058
M6pr	6:122308719-122317680	38.755	22.884	-0.760044	0.01255	0.042053
Bpgm	6:34476206-34505613	28.0257	12.8024	-1.13033	0.01255	0.042053
Sept11	5:93093456-93174958	112.911	69.4319	-0.70152	0.0126	0.0421763
Sfrs18	4:21847582-21876475	72.214	36.938	-0.967171	0.01265	0.0422108
Tmem234	4:129600667-129624059	69.3757	41.5616	-0.739178	0.0127	0.0423333
Stt3a	9:36729343-36767679	119.393	61.2729	-0.9624	0.0128	0.0425777
Plin2	4:86648385-86670060	57.5388	26.4696	-1.1202	0.01305	0.0432739
1500015O10Rik	1:43730601-43742578	29.2396	7.46938	-1.96886	0.0131	0.0433946
Ruvbl2	7:45418352-45456619	53.1043	27.0946	-0.970821	0.01325	0.0435299
Shroom3	5:92683434-92965318	45.2988	16.2467	-1.47933	0.01325	0.0435299
Hist1h1b	13:21779882-21780625	31.7695	8.55762	-1.89236	0.01325	0.0435299
Gm6472	X:152908777-152910296	100.99	56.1976	-0.845626	0.01335	0.0436337
Tceal3	X:136590841-136668378	34.2723	14.2177	-1.26936	0.0133	0.0436337
Hspg2	4:137468768-137570630	42.3485	11.9731	-1.82252	0.01335	0.0436337
Wbp1	6:83119043-83121559	31.4043	13.2113	-1.24919	0.01345	0.0438707
Gas6	8:13465373-13494535	31.586	18.0476	-0.80748	0.0135	0.0439439
Axl	7:25757272-25788705	65.4614	17.5185	-1.90177	0.01365	0.0443416
Gnai2	9:107614137-107635342	172.977	108.046	-0.678936	0.0138	0.0446924
Rad21	15:51962604-51991760	57.7135	36.3922	-0.665281	0.01405	0.045318
Tmsb4x	X:167207092-167209315	400.561	246.889	-0.698162	0.01405	0.045318
Pmp22	11:63128981-63159547	31.0891	12.1109	-1.36011	0.01415	0.0455025
Rpl7	1:16101294-16104662	62.5446	34.055	-0.87702	0.0142	0.0456173
Plxnb2	15:89155548-89171120	91.3417	42.8137	-1.0932	0.01425	0.0457319
Vezf1	11:88068278-88084729	42.8594	26.6856	-0.683549	0.01435	0.0459603
Ctsl	13:64363213-64370306	59.46	35.4917	-0.744439	0.01455	0.0465075
RMST_1,RMST_10,RMST_3,RMST_4,RMST_5,RMST_6,RMST_8,RMST_9,Rmst	10:92071036-92165170	131.018	57.0572	-1.19928	0.01495	0.0475479
Gm12184	11:48825345-48853493	23.9071	6.53885	-1.87033	0.015	0.0476119
Gm20425,Srprb,Trf	9:103188032-103230444	32.0014	17.3743	-0.881186	0.0151	0.0478817
Efemp2	19:5473972-5481853	61.5217	32.8806	-0.903861	0.0153	0.0484196
Exosc10	4:148558428-148582401	25.3484	11.7758	-1.10607	0.01535	0.0485297
Trnau1ap	4:132311762-132329538	26.6359	13.1784	-1.0152	0.0156	0.0492713

## Sheet: Table S6
Supplementary Table S6. Significant (p<0.05) GO terms associated with transcripts enriched on the somatodendritic side.
category	term	count	p-value	genes	fold enrichment
GOTERM_BP_FAT	GO:0050877~neurological system process	57	3.7023e-17	SYT1, ADCY1, SYT4, AGTPBP1, UCHL1, SNCA, CLSTN1, GRIK5, HOXD10, SYP, ATP2B2, CASP3, APP, TRIM9, CHRNA4, SV2A, SV2C, DLG2, GABRG2, STX1A, NRXN2, SLC25A4, STXBP1, CACNG4, STX1B, PCLO, GNAL, ABAT, VAMP2, NCAN, CHL1, RAB3A, CPLX1, NDN, CTNND2, TAC1, CD24A, AMPH, RAC3, SYN2, APBA2, SNAP25, NEFL, GAD1, APBA1, GLRB, DLGAP1, SLC12A5, GRIN1, ATP1A3, NLGN2, SLC17A6, GRIA1, HOXB8, PRKAR1B, TMOD2, APBB1	3.49902
GOTERM_BP_FAT	GO:0007268~synaptic transmission	38	1.08031e-16	SYT1, RAB3A, CPLX1, SYT4, AGTPBP1, SNCA, CLSTN1, GRIK5, TAC1, CD24A, SYP, APP, TRIM9, SYN2, APBA2, CHRNA4, SV2A, SNAP25, SV2C, GAD1, DLG2, APBA1, GABRG2, DLGAP1, GLRB, STX1A, NRXN2, SLC25A4, GRIN1, SLC12A5, STXBP1, STX1B, PCLO, SLC17A6, TMOD2, ABAT, VAMP2, NCAN	4.99612
GOTERM_BP_FAT	GO:0019226~transmission of nerve impulse	39	3.885e-14	SYT1, RAB3A, CPLX1, SYT4, AGTPBP1, SNCA, CLSTN1, GRIK5, TAC1, CD24A, SYP, APP, TRIM9, SYN2, APBA2, CHRNA4, SV2A, SNAP25, SV2C, GAD1, DLG2, APBA1, GABRG2, DLGAP1, GLRB, STX1A, NRXN2, SLC25A4, GRIN1, SLC12A5, STXBP1, CACNG4, STX1B, PCLO, SLC17A6, TMOD2, ABAT, VAMP2, NCAN	4.13914
GOTERM_BP_FAT	GO:0007267~cell-cell signaling	39	3.42412e-13	SYT1, RAB3A, CPLX1, SYT4, AGTPBP1, SNCA, CLSTN1, GRIK5, TAC1, CD24A, HOXD11, SYP, APP, TRIM9, SYN2, APBA2, CHRNA4, SV2A, SNAP25, SV2C, GAD1, DLG2, APBA1, GABRG2, DLGAP1, GLRB, STX1A, NRXN2, SLC25A4, GRIN1, SLC12A5, STXBP1, STX1B, PCLO, SLC17A6, TMOD2, ABAT, VAMP2, NCAN	3.88191
GOTERM_BP_FAT	GO:0006836~neurotransmitter transport	21	1.20471e-11	SYT1, RAB3A, STX1A, CPLX1, SLC25A4, SLC6A1, SYT4, NRXN2, SLC6A11, SLC6A17, STX1B, PCLO, SLC32A1, SLC17A6, TRIM9, SLC6A5, SYN2, VAMP2, SV2A, SV2C, SNAP25	6.4908
GOTERM_BP_FAT	GO:0048666~neuron development	32	2.59869e-08	GPRIN1, RAB3A, CDK5R1, NDN, UCHL1, L1CAM, NRN1, CD24A, HOXD10, MYCBP2, LINGO1, ATP2B2, APP, RAC3, ANK3, DCX, NEFL, DCLK1, EFNB3, STMN3, STXBP1, DPYSL5, SLIT1, THY1, SLITRK1, GNAQ, ULK2, GM11223, RELN, STMN1, APBB1, GAP43, CHL1	3.08072
GOTERM_BP_FAT	GO:0001505~regulation of neurotransmitter levels	16	2.90809e-08	SYT1, RAB3A, STX1A, CPLX1, NRXN2, SYT4, SLC25A4, AGTPBP1, PCLO, SLC17A6, TRIM9, SYN2, ABAT, VAMP2, GAD1, SNAP25	5.87263
GOTERM_BP_FAT	GO:0031175~neuron projection development	28	6.73261e-08	GPRIN1, RAB3A, CDK5R1, NDN, UCHL1, L1CAM, NRN1, CD24A, MYCBP2, LINGO1, APP, RAC3, ANK3, DCX, NEFL, DCLK1, EFNB3, STMN3, DPYSL5, STXBP1, SLIT1, SLITRK1, ULK2, GM11223, RELN, STMN1, APBB1, GAP43, CHL1	3.26689
GOTERM_BP_FAT	GO:0030182~neuron differentiation	36	8.41996e-08	GPRIN1, RAB3A, CDK5R1, NDN, AGTPBP1, UCHL1, L1CAM, BRSK1, NRN1, CD24A, HOXD10, MYCBP2, CDC42, LINGO1, ATP2B2, APP, ANK3, RAC3, DCX, NEFL, DCLK1, TUBB3, EFNB3, STMN3, STXBP1, DPYSL5, SLIT1, THY1, SLITRK1, GNAQ, ULK2, GM11223, RELN, STMN1, APBB1, GAP43, CHL1	2.71044
GOTERM_BP_FAT	GO:0000904~cell morphogenesis involved in differentiation	26	1.86385e-07	RAB3A, CDK5R1, NDN, UCHL1, PPP3R1, L1CAM, PAX2, NRN1, MYCBP2, ATP2B2, APP, ANK3, DCX, NEFL, DCLK1, EFNB3, DPYSL5, STXBP1, SLIT1, SLITRK1, ULK2, GM11223, RELN, STMN1, APBB1, GAP43, CHL1	3.29543
GOTERM_BP_FAT	GO:0007409~axonogenesis	23	2.09426e-07	RAB3A, CDK5R1, EFNB3, NDN, UCHL1, STXBP1, DPYSL5, L1CAM, NRN1, SLIT1, MYCBP2, SLITRK1, APP, ANK3, ULK2, GM11223, RELN, STMN1, DCX, NEFL, APBB1, GAP43, CHL1, DCLK1	3.61796
GOTERM_BP_FAT	GO:0048667~cell morphogenesis involved in neuron differentiation	24	2.8209e-07	RAB3A, CDK5R1, EFNB3, NDN, UCHL1, STXBP1, DPYSL5, L1CAM, NRN1, SLIT1, MYCBP2, ATP2B2, SLITRK1, APP, ANK3, ULK2, GM11223, RELN, STMN1, DCX, NEFL, APBB1, GAP43, CHL1, DCLK1	3.43764
GOTERM_BP_FAT	GO:0022610~biological adhesion	39	2.83467e-07	CDK5R1, CADM3, CADM4, THRA, PCDHA2, ATP1B2, CLSTN3, CLSTN1, CTNND2, L1CAM, CXADR, CD24A, APLP1, CDH8, CDC42, PCDH1, DGCR2, APP, PVRL1, FAT4, CNTNAP2, PCDH11X, RAB4B, PCDH10, NLGN2, THY1, NCAM1, CDH13, NCAM2, PODXL2, LSAMP, CD99L2, NPTN, CYFIP2, CNTN1, RELN, NCAN, NTM, CHL1	2.46272
GOTERM_BP_FAT	GO:0007155~cell adhesion	39	2.83467e-07	CDK5R1, CADM3, CADM4, THRA, PCDHA2, ATP1B2, CLSTN3, CLSTN1, CTNND2, L1CAM, CXADR, CD24A, APLP1, CDH8, CDC42, PCDH1, DGCR2, APP, PVRL1, FAT4, CNTNAP2, PCDH11X, RAB4B, PCDH10, NLGN2, THY1, NCAM1, CDH13, NCAM2, PODXL2, LSAMP, CD99L2, NPTN, CYFIP2, CNTN1, RELN, NCAN, NTM, CHL1	2.46272
GOTERM_BP_FAT	GO:0000902~cell morphogenesis	31	5.59149e-07	RAB3A, CDK5R1, SHROOM2, NDN, UCHL1, PPP3R1, L1CAM, BRSK1, PAX2, NRN1, MYCBP2, CDC42, ATP2B2, APP, ANK3, CLASP2, DCX, NEFL, DCLK1, KIF3A, EFNB3, STXBP1, DPYSL5, SLIT1, SLITRK1, ULK2, GM11223, RELN, STMN1, APBB1, GAP43, CHL1	2.75836
GOTERM_BP_FAT	GO:0048812~neuron projection morphogenesis	23	9.86106e-07	RAB3A, CDK5R1, EFNB3, NDN, UCHL1, STXBP1, DPYSL5, L1CAM, NRN1, SLIT1, MYCBP2, SLITRK1, APP, ANK3, ULK2, GM11223, RELN, STMN1, DCX, NEFL, APBB1, GAP43, CHL1, DCLK1	3.3214
GOTERM_BP_FAT	GO:0048489~synaptic vesicle transport	11	1.06041e-06	RAB3A, STX1A, CPLX1, SYT4, TRIM9, SNCA, STXBP1, VAMP2, CD24A, PCLO, AMPH	7.17766
GOTERM_BP_FAT	GO:0032989~cellular component morphogenesis	32	1.3399e-06	RAB3A, CDK5R1, SHROOM2, NDN, UCHL1, PPP3R1, L1CAM, BRSK1, NRN1, PAX2, MYCBP2, CDC42, ATP2B2, APP, ANK3, CLASP2, DCX, NEFL, DCLK1, KIF3A, EFNB3, STXBP1, DPYSL5, SLIT1, MFN2, SLITRK1, ULK2, GM11223, RELN, STMN1, APBB1, GAP43, CHL1	2.59803
GOTERM_BP_FAT	GO:0017157~regulation of exocytosis	10	1.39516e-06	SEPT5, RAB3A, RAB3B, STX1A, RAB3C, SYT4, GRIK5, VAMP2, PCLO, SCAMP5	8.00813
GOTERM_BP_FAT	GO:0032990~cell part morphogenesis	25	1.59079e-06	RAB3A, CDK5R1, KIF3A, EFNB3, NDN, UCHL1, STXBP1, DPYSL5, L1CAM, NRN1, SLIT1, MYCBP2, MFN2, SLITRK1, APP, ANK3, ULK2, GM11223, RELN, STMN1, DCX, NEFL, APBB1, GAP43, CHL1, DCLK1	3.03757
GOTERM_BP_FAT	GO:0048858~cell projection morphogenesis	24	2.04713e-06	RAB3A, CDK5R1, KIF3A, EFNB3, NDN, UCHL1, STXBP1, DPYSL5, L1CAM, NRN1, SLIT1, MYCBP2, SLITRK1, APP, ANK3, ULK2, GM11223, RELN, STMN1, DCX, NEFL, APBB1, GAP43, CHL1, DCLK1	3.08635
GOTERM_BP_FAT	GO:0016192~vesicle-mediated transport	42	3.63522e-06	RAB3A, SNAP91, CALY, STX7, CPLX1, CLTB, SRCIN1, SYT4, SNCA, NBEA, NAPB, CD24A, RTN3, AMPH, APLP1, SYP, CDC42, AP2B1, APP, TRIM9, AP3B2, NECAP1, RAB6B, AGAP2, SCAMP5, ELMOD1, SCAMP1, RAB2A, RAB2B, DNM3, GLRB, STX1A, STXBP1, STX1B, PCLO, CADPS, GRIA1, ARF3, VAMP2, VAMP1, SH3GL2, DNM1	2.14479
GOTERM_BP_FAT	GO:0016337~cell-cell adhesion	22	3.80518e-06	CDK5R1, CADM3, THRA, PCDHA2, CLSTN3, PCDH11X, PCDH10, CLSTN1, L1CAM, CD24A, THY1, NCAM1, CDH8, CDC42, CDH13, PCDH1, PVRL1, FAT4, CYFIP2, NPTN, NCAN, CHL1	3.177
GOTERM_BP_FAT	GO:0030030~cell projection organization	31	4.38278e-06	GPRIN1, RAB3A, CDK5R1, NDN, UCHL1, L1CAM, NRN1, CD24A, MYCBP2, CDC42, LINGO1, ATP2B2, APP, RAC3, ANK3, DCX, NEFL, DCLK1, KIF3A, EFNB3, STMN3, STXBP1, DPYSL5, SLIT1, SLITRK1, ULK2, GM11223, RELN, STMN1, APBB1, GAP43, CHL1	2.5053
GOTERM_BP_FAT	GO:0050804~regulation of synaptic transmission	16	6.09434e-06	RAB3A, STX1A, NCDN, GRIN1, SNCA, GRIK5, NCS1, CTNND2, STXBP1, NLGN2, CSPG5, CACNA2D2, SYP, ATP2B2, YWHAG, NPTN	4.02695
GOTERM_BP_FAT	GO:0007269~neurotransmitter secretion	11	8.56261e-06	SYT1, RAB3A, STX1A, CPLX1, NRXN2, SYT4, TRIM9, SYN2, VAMP2, PCLO, SNAP25	5.87263
GOTERM_BP_FAT	GO:0051969~regulation of transmission of nerve impulse	16	1.05085e-05	RAB3A, STX1A, NCDN, GRIN1, SNCA, GRIK5, NCS1, CTNND2, STXBP1, NLGN2, CSPG5, CACNA2D2, SYP, ATP2B2, YWHAG, NPTN	3.86145
GOTERM_BP_FAT	GO:0051046~regulation of secretion	14	1.52437e-05	SEPT5, RAB3A, STX1A, RAB3B, RAB3C, SYT4, SNCA, GRIK5, PFKM, PCLO, CHRNA4, SCG5, VAMP2, SCAMP5	4.25259
GOTERM_BP_FAT	GO:0006811~ion transport	40	1.9576e-05	ATP1B1, SCN3B, ATP1B2, CAMK2G, GRIK5, ATP6V1G2, KCNIP1, FXYD6, FXYD7, ATP2B1, TTYH3, ATP2B2, KCNK9, SLC24A3, CHRNA4, CAMK2B, NSF, GABRG2, GLRB, SLC25A4, CACNG7, GRIN1, SLC12A5, SCN2A1, ATP1A3, CACNG4, TECR, ATP6V1D, CACNA2D2, ATP6V1F, PRKCB, ATP6V1C1, ATP6V1A, SLC17A6, ATP6V0E2, GRIA1, ATP6V1E1, CACNA1H, KCTD13, KCTD12	2.04859
GOTERM_BP_FAT	GO:0031644~regulation of neurological system process	16	2.07039e-05	RAB3A, STX1A, NCDN, GRIN1, SNCA, GRIK5, NCS1, CTNND2, STXBP1, NLGN2, CSPG5, CACNA2D2, SYP, ATP2B2, YWHAG, NPTN	3.66086
GOTERM_BP_FAT	GO:0007212~dopamine receptor signaling pathway	7	3.85961e-05	GNAL, CALY, GNAO1, GNAQ, NSG2, NSG1, GNAS	9.48655
GOTERM_BP_FAT	GO:0007264~small GTPase mediated signal transduction	25	5.19955e-05	RAB3A, RAB3B, RAB3C, GRB2, PTPLAD1, CDC42, DIRAS1, RAC3, KIFAP3, RASGRP2, RASL10B, RALA, RAB6B, AGAP2, RAB2A, RAB2B, GDI1, RAB4A, RAB4B, G3BP2, SGSM3, ARF3, ARL8A, RIT2, RAB10	2.4884
GOTERM_BP_FAT	GO:0007156~homophilic cell adhesion	14	5.52472e-05	CADM3, PCDHA2, CLSTN3, PCDH11X, CLSTN1, PCDH10, L1CAM, CDH8, CDH13, PCDH1, PVRL1, FAT4, NPTN, CHL1	3.79462
GOTERM_BP_FAT	GO:0006812~cation transport	32	6.53673e-05	ATP1B1, SCN3B, ATP1B2, CAMK2G, ATP6V1G2, KCNIP1, ATP2B1, ATP2B2, KCNK9, SLC24A3, CHRNA4, CAMK2B, NSF, CACNG7, GRIN1, SLC12A5, SCN2A1, ATP1A3, CACNG4, ATP6V1D, CACNA2D2, TECR, PRKCB, ATP6V1F, ATP6V1C1, ATP6V1A, ATP6V0E2, SLC17A6, ATP6V1E1, CACNA1H, KCTD13, KCTD12	2.1518
GOTERM_BP_FAT	GO:0060627~regulation of vesicle-mediated transport	12	6.83229e-05	SEPT5, RAB3A, RAB3B, STX1A, RAB3C, CALY, SYT4, RAB4A, GRIK5, VAMP2, PCLO, SCAMP5	4.31458
GOTERM_BP_FAT	GO:0007610~behavior	27	8.76689e-05	ADCY1, SNCA, UCHL1, CTNND2, ZIC1, HOXD10, AMPH, ATP2B2, APP, CHRNA4, APBA2, APBA1, GABRG2, GLRB, GNAO1, EFNB3, GRIN1, ATP1A3, GNAQ, GRIA1, HOXB8, PRKAR1B, TMOD2, ABAT, RELN, APBB1, CHL1	2.30914
GOTERM_BP_FAT	GO:0030534~adult behavior	13	0.000203979	GABRG2, GLRB, EFNB3, GRIN1, UCHL1, SNCA, ATP1A3, HOXD10, APP, HOXB8, ABAT, CHRNA4, CHL1	3.57863
GOTERM_BP_FAT	GO:0003001~generation of a signal involved in cell-cell signaling	12	0.000206481	SYT1, RAB3A, STX1A, CPLX1, NRXN2, SYT4, TRIM9, SYN2, VAMP2, PCLO, SNAP25, APBA1	3.8439
GOTERM_BP_FAT	GO:0050890~cognition	21	0.00020904	RAB3A, GLRB, ADCY1, NDN, GRIN1, ATP1A3, CTNND2, TAC1, AMPH, GNAL, ATP2B2, CASP3, APP, GRIA1, HOXB8, PRKAR1B, TMOD2, CHRNA4, APBB1, CHL1, DLG2	2.51684
GOTERM_BP_FAT	GO:0032940~secretion by cell	18	0.000282005	SCAMP1, SYT1, RAB3A, GLRB, STX1A, CPLX1, SRCIN1, NRXN2, SYT4, STXBP1, PCLO, CADPS, TRIM9, SYN2, VAMP2, SNAP25, APBA1, SCAMP5	2.71044
GOTERM_BP_FAT	GO:0006754~ATP biosynthetic process	12	0.000287506	ATP2B1, ATP6V1C1, ATP2B2, ATP6V1A, ATP1B1, ATP6V0E2, ATP1B2, ATP9A, ATP6V1E1, ATP1A3, ATP6V1D, ATP6V1F	3.70903
GOTERM_BP_FAT	GO:0060341~regulation of cellular localization	15	0.000332476	SEPT5, RAB3A, STX1A, RAB3B, RAB3C, SYT4, SNCA, GRIK5, PFKM, PCLO, PKIA, CHRNA4, SCG5, VAMP2, SCAMP5	3.03757
GOTERM_BP_FAT	GO:0044057~regulation of system process	18	0.000383109	RAB3A, STX1A, THRA, GNAO1, NCDN, GRIN1, SNCA, GRIK5, STXBP1, NCS1, CTNND2, NLGN2, CSPG5, CACNA2D2, SYP, ATP2B2, YWHAG, NPTN	2.64268
GOTERM_BP_FAT	GO:0015672~monovalent inorganic cation transport	20	0.000487182	ATP1B1, SCN3B, ATP1B2, SCN2A1, SLC12A5, ATP1A3, ATP6V1G2, KCNIP1, ATP6V1D, ATP6V1F, ATP6V1C1, ATP6V1A, KCNK9, ATP6V0E2, SLC17A6, SLC24A3, ATP6V1E1, KCTD13, NSF, KCTD12	2.43005
GOTERM_BP_FAT	GO:0048588~developmental cell growth	5	0.000589428	APP, NDN, ULK2, DCX, DCLK1	11.0112
GOTERM_BP_FAT	GO:0009206~purine ribonucleoside triphosphate biosynthetic process	12	0.000706807	ATP2B1, ATP6V1C1, ATP2B2, ATP6V1A, ATP1B1, ATP6V0E2, ATP1B2, ATP9A, ATP6V1E1, ATP1A3, ATP6V1D, ATP6V1F	3.35579
GOTERM_BP_FAT	GO:0007411~axon guidance	12	0.000706807	CDK5R1, APP, EFNB3, ANK3, DPYSL5, RELN, L1CAM, SLIT1, APBB1, CHL1, GAP43, MYCBP2	3.35579
GOTERM_BP_FAT	GO:0009145~purine nucleoside triphosphate biosynthetic process	12	0.000706807	ATP2B1, ATP6V1C1, ATP2B2, ATP6V1A, ATP1B1, ATP6V0E2, ATP1B2, ATP9A, ATP6V1E1, ATP1A3, ATP6V1D, ATP6V1F	3.35579
GOTERM_BP_FAT	GO:0046034~ATP metabolic process	12	0.000706807	ATP2B1, ATP6V1C1, ATP2B2, ATP6V1A, ATP1B1, ATP6V0E2, ATP1B2, ATP9A, ATP6V1E1, ATP1A3, ATP6V1D, ATP6V1F	3.35579
GOTERM_BP_FAT	GO:0007018~microtubule-based movement	12	0.000706807	APP, KIF3A, TUBB2B, TUBB2A, KIF5A, UCHL1, KLC2, TUBA1A, KIF3C, TUBB3, HAP1, NEFM	3.35579
GOTERM_BP_FAT	GO:0009201~ribonucleoside triphosphate biosynthetic process	12	0.000706807	ATP2B1, ATP6V1C1, ATP2B2, ATP6V1A, ATP1B1, ATP6V0E2, ATP1B2, ATP9A, ATP6V1E1, ATP1A3, ATP6V1D, ATP6V1F	3.35579
GOTERM_BP_FAT	GO:0048167~regulation of synaptic plasticity	9	0.000728841	SYP, ATP2B2, YWHAG, NCDN, SNCA, GRIN1, CTNND2, NPTN, STXBP1	4.40447
GOTERM_BP_FAT	GO:0008344~adult locomotory behavior	10	0.000778274	GLRB, APP, EFNB3, HOXB8, SNCA, UCHL1, GRIN1, ATP1A3, CHL1, HOXD10	3.91509
GOTERM_BP_FAT	GO:0009142~nucleoside triphosphate biosynthetic process	12	0.000811167	ATP2B1, ATP6V1C1, ATP2B2, ATP6V1A, ATP1B1, ATP6V0E2, ATP1B2, ATP9A, ATP6V1E1, ATP1A3, ATP6V1D, ATP6V1F	3.30335
GOTERM_BP_FAT	GO:0030001~metal ion transport	25	0.000952425	ATP1B1, SCN3B, ATP1B2, CAMK2G, CACNG7, SCN2A1, SLC12A5, GRIN1, ATP1A3, CACNG4, KCNIP1, TECR, CACNA2D2, PRKCB, ATP2B1, ATP2B2, KCNK9, SLC17A6, SLC24A3, CACNA1H, CHRNA4, CAMK2B, KCTD13, NSF, KCTD12	2.05816
GOTERM_BP_FAT	GO:0008038~neuron recognition	5	0.00101377	CDK5R1, APP, EFNB3, NDN, GAP43	9.78771
GOTERM_BP_FAT	GO:0046903~secretion	18	0.00106653	SCAMP1, SYT1, RAB3A, GLRB, STX1A, CPLX1, SRCIN1, NRXN2, SYT4, STXBP1, PCLO, CADPS, TRIM9, SYN2, VAMP2, SNAP25, APBA1, SCAMP5	2.42078
GOTERM_BP_FAT	GO:0007017~microtubule-based process	19	0.00119365	KIF3A, TUBB2B, STMN3, KIF5A, TUBB2A, UCHL1, KLC2, KIF3C, TTL, APP, NAV1, MAPT, KIFAP3, GM11223, STMN1, TUBA1A, NEFL, TUBB3, NEFM, HAP1	2.32458
GOTERM_BP_FAT	GO:0016079~synaptic vesicle exocytosis	6	0.00146946	RAB3A, STX1A, CPLX1, TRIM9, VAMP2, PCLO	6.60671
GOTERM_BP_FAT	GO:0009199~ribonucleoside triphosphate metabolic process	12	0.00154322	ATP2B1, ATP6V1C1, ATP2B2, ATP6V1A, ATP1B1, ATP6V0E2, ATP1B2, ATP9A, ATP6V1E1, ATP1A3, ATP6V1D, ATP6V1F	3.06398
GOTERM_BP_FAT	GO:0009205~purine ribonucleoside triphosphate metabolic process	12	0.00154322	ATP2B1, ATP6V1C1, ATP2B2, ATP6V1A, ATP1B1, ATP6V0E2, ATP1B2, ATP9A, ATP6V1E1, ATP1A3, ATP6V1D, ATP6V1F	3.06398
GOTERM_BP_FAT	GO:0007215~glutamate signaling pathway	5	0.0016146	CDK5R1, APP, GNAQ, GRIN1, ATP1A3	8.80894
GOTERM_BP_FAT	GO:0035235~ionotropic glutamate receptor signaling pathway	4	0.00165167	CDK5R1, APP, GRIN1, ATP1A3	14.0943
GOTERM_BP_FAT	GO:0009144~purine nucleoside triphosphate metabolic process	12	0.00174035	ATP2B1, ATP6V1C1, ATP2B2, ATP6V1A, ATP1B1, ATP6V0E2, ATP1B2, ATP9A, ATP6V1E1, ATP1A3, ATP6V1D, ATP6V1F	3.02021
GOTERM_BP_FAT	GO:0050770~regulation of axonogenesis	8	0.00208678	LIMK1, ULK2, MAPT, GRIN1, NEFL, NEFM, TTL, THY1	4.271
GOTERM_BP_FAT	GO:0050905~neuromuscular process	9	0.00211127	ATP2B2, GLRB, APP, AGTPBP1, RAC3, UCHL1, GRIN1, NEFL, HOXD10	3.77526
GOTERM_BP_FAT	GO:0048488~synaptic vesicle endocytosis	5	0.00242479	RAB3A, SNCA, STXBP1, CD24A, AMPH	8.00813
GOTERM_BP_FAT	GO:0009141~nucleoside triphosphate metabolic process	12	0.00245829	ATP2B1, ATP6V1C1, ATP2B2, ATP6V1A, ATP1B1, ATP6V0E2, ATP1B2, ATP9A, ATP6V1E1, ATP1A3, ATP6V1D, ATP6V1F	2.89609
GOTERM_BP_FAT	GO:0009152~purine ribonucleotide biosynthetic process	12	0.00274493	ATP2B1, ATP6V1C1, ATP2B2, ATP6V1A, ATP1B1, ATP6V0E2, ATP1B2, ATP9A, ATP6V1E1, ATP1A3, ATP6V1D, ATP6V1F	2.85695
GOTERM_BP_FAT	GO:0007626~locomotory behavior	16	0.00299757	GLRB, GNAO1, EFNB3, GRIN1, UCHL1, SNCA, ATP1A3, HOXD10, ATP2B2, APP, HOXB8, CHRNA4, APBA2, RELN, APBA1, CHL1	2.34905
GOTERM_BP_FAT	GO:0007242~intracellular signaling cascade	48	0.00323592	ADCY1, FGF13, CDC42, DIRAS1, KIFAP3, RASL10B, RALA, RAB6B, PRKACB, AGAP2, AGPAT1, STMN3, STMN2, RAB4A, RAB4B, G3BP2, PCLO, PRKCB, GNAL, GNAQ, SGSM3, GM11223, MAPK9, ARL8A, GNAS, MAPK8, STMN1, RAB10, RAB3A, RAB3B, RAB3C, GRB2, PTPLAD1, BRSK1, LINGO1, RAC3, RASGRP2, DCX, DCLK1, RAB2A, RAB2B, GDI1, ABR, RCAN2, SHANK3, SH3BP5, ARF3, WSB2, RIT2	1.51552
GOTERM_BP_FAT	GO:0007186~G-protein coupled receptor protein signaling pathway	21	0.00336596	GABRG2, CDK5R1, GLRB, GNAO1, CALY, GNAI1, NSG2, GABBR1, TAC1, GABBR2, GNAL, GNAQ, DARC, NSG1, SCG5, GNG2, GNAS, GNG3, PRKACB, PCSK1N, LPHN1	2.02172
GOTERM_BP_FAT	GO:0006887~exocytosis	12	0.00339904	SCAMP1, CADPS, RAB3A, GLRB, STX1A, CPLX1, SRCIN1, TRIM9, STXBP1, VAMP2, PCLO, SCAMP5	2.78177
GOTERM_BP_FAT	GO:0006164~purine nucleotide biosynthetic process	13	0.00340169	ADCY1, ATP1B1, ATP1B2, ATP1A3, ATP6V1D, ATP6V1F, ATP2B1, ATP6V1C1, ATP6V1A, ATP2B2, ATP6V0E2, ATP9A, ATP6V1E1	2.63256
GOTERM_BP_FAT	GO:0009260~ribonucleotide biosynthetic process	12	0.00377	ATP2B1, ATP6V1C1, ATP2B2, ATP6V1A, ATP1B1, ATP6V0E2, ATP1B2, ATP9A, ATP6V1E1, ATP1A3, ATP6V1D, ATP6V1F	2.74564
GOTERM_BP_FAT	GO:0006816~calcium ion transport	12	0.00377	ATP2B1, ATP2B2, SLC24A3, CAMK2G, CACNG7, GRIN1, CACNG4, CACNA1H, CHRNA4, CAMK2B, CACNA2D2, PRKCB	2.74564
GOTERM_BP_FAT	GO:0006897~endocytosis	16	0.00411444	RAB3A, DNM3, CALY, SNCA, STXBP1, CD24A, APLP1, AMPH, SYP, APP, GRIA1, AP3B2, NECAP1, SH3GL2, DNM1, ELMOD1	2.27328
GOTERM_BP_FAT	GO:0010324~membrane invagination	16	0.00411444	RAB3A, DNM3, CALY, SNCA, STXBP1, CD24A, APLP1, AMPH, SYP, APP, GRIA1, AP3B2, NECAP1, SH3GL2, DNM1, ELMOD1	2.27328
GOTERM_BP_FAT	GO:0006874~cellular calcium ion homeostasis	9	0.00439431	ATP2B2, APP, NDN, SLC24A3, CLSTN1, GRIN1, SV2A, CD24A, PRKCB	3.37364
GOTERM_BP_FAT	GO:0048675~axon extension	4	0.00530734	NDN, ULK2, DCX, DCLK1	10.0674
GOTERM_BP_FAT	GO:0019233~sensory perception of pain	6	0.00541671	NDN, HOXB8, GRIN1, TAC1, CHRNA4, DLG2	5.03368
GOTERM_BP_FAT	GO:0009150~purine ribonucleotide metabolic process	12	0.00558947	ATP2B1, ATP6V1C1, ATP2B2, ATP6V1A, ATP1B1, ATP6V0E2, ATP1B2, ATP9A, ATP6V1E1, ATP1A3, ATP6V1D, ATP6V1F	2.61006
GOTERM_BP_FAT	GO:0055074~calcium ion homeostasis	9	0.0064726	ATP2B2, APP, NDN, SLC24A3, CLSTN1, GRIN1, SV2A, CD24A, PRKCB	3.17122
GOTERM_BP_FAT	GO:0010975~regulation of neuron projection development	8	0.00647667	LIMK1, ULK2, MAPT, GRIN1, NEFL, NEFM, TTL, THY1	3.52358
GOTERM_BP_FAT	GO:0016050~vesicle organization	6	0.00669062	CADPS, RAB3A, SHROOM2, CALY, SNAP91, STXBP1	4.80488
GOTERM_BP_FAT	GO:0015674~di-, tri-valent inorganic cation transport	13	0.00698385	CACNG7, CAMK2G, GRIN1, CACNG4, CACNA2D2, TECR, PRKCB, ATP2B1, ATP2B2, SLC24A3, CHRNA4, CACNA1H, CAMK2B	2.41087
GOTERM_BP_FAT	GO:0009165~nucleotide biosynthetic process	14	0.00763444	NMNAT2, ADCY1, ATP1B1, ATP1B2, ATP1A3, ATP6V1D, ATP6V1F, ATP2B1, ATP6V1C1, ATP6V1A, ATP2B2, ATP6V0E2, ATP9A, ATP6V1E1	2.2838
GOTERM_BP_FAT	GO:0009259~ribonucleotide metabolic process	12	0.00804011	ATP2B1, ATP6V1C1, ATP2B2, ATP6V1A, ATP1B1, ATP6V0E2, ATP1B2, ATP9A, ATP6V1E1, ATP1A3, ATP6V1D, ATP6V1F	2.48723
GOTERM_BP_FAT	GO:0050767~regulation of neurogenesis	12	0.00804011	LINGO1, YWHAG, LIMK1, ULK2, MAPT, GRIN1, NPTN, CD24A, NEFL, NEFM, TTL, THY1	2.48723
GOTERM_BP_FAT	GO:0006875~cellular metal ion homeostasis	9	0.00822375	ATP2B2, APP, NDN, SLC24A3, CLSTN1, GRIN1, SV2A, CD24A, PRKCB	3.04925
GOTERM_BP_FAT	GO:0006928~cell motion	22	0.00840723	CDK5R1, SHROOM2, EFNB3, NDN, PLXNA2, ATP1A3, DPYSL5, L1CAM, SLIT1, CD24A, MYCBP2, APP, NAV1, ANK3, RELN, CLASP2, PAFAH1B2, DCX, APBB1, GAP43, CHL1, DCLK1	1.82827
GOTERM_BP_FAT	GO:0007611~learning or memory	10	0.00846954	APP, ADCY1, GRIA1, PRKAR1B, GRIN1, TMOD2, CTNND2, ATP1A3, APBB1, AMPH	2.79649
GOTERM_BP_FAT	GO:0010769~regulation of cell morphogenesis involved in differentiation	8	0.00850619	LIMK1, ULK2, MAPT, GRIN1, NEFL, NEFM, TTL, THY1	3.35579
GOTERM_BP_FAT	GO:0034654~nucleobase, nucleoside, nucleotide and nucleic acid biosynthetic process	14	0.00887904	NMNAT2, ADCY1, ATP1B1, ATP1B2, ATP1A3, ATP6V1D, ATP6V1F, ATP2B1, ATP6V1C1, ATP6V1A, ATP2B2, ATP6V0E2, ATP9A, ATP6V1E1	2.24228
GOTERM_BP_FAT	GO:0034404~nucleobase, nucleoside and nucleotide biosynthetic process	14	0.00887904	NMNAT2, ADCY1, ATP1B1, ATP1B2, ATP1A3, ATP6V1D, ATP6V1F, ATP2B1, ATP6V1C1, ATP6V1A, ATP2B2, ATP6V0E2, ATP9A, ATP6V1E1	2.24228
GOTERM_BP_FAT	GO:0050850~positive regulation of calcium-mediated signaling	3	0.00922831	NCAM1, L1CAM, CD24A	17.6179
GOTERM_BP_FAT	GO:0050848~regulation of calcium-mediated signaling	3	0.00922831	NCAM1, L1CAM, CD24A	17.6179
GOTERM_BP_FAT	GO:0016198~axon choice point recognition	3	0.00922831	APP, EFNB3, GAP43	17.6179
GOTERM_BP_FAT	GO:0016044~membrane organization	19	0.00926327	RAB3A, DNM3, CALY, SNAP91, SNCA, STXBP1, CD24A, APLP1, AMPH, SYP, MFN2, APP, GRIA1, AP3B2, NECAP1, VAMP2, DNM1, SH3GL2, ELMOD1	1.92379
GOTERM_BP_FAT	GO:0006163~purine nucleotide metabolic process	13	0.00964573	ADCY1, ATP1B1, ATP1B2, ATP1A3, ATP6V1D, ATP6V1F, ATP2B1, ATP6V1C1, ATP6V1A, ATP2B2, ATP6V0E2, ATP9A, ATP6V1E1	2.31346
GOTERM_BP_FAT	GO:0001764~neuron migration	8	0.00968014	CDK5R1, NAV1, NDN, RELN, DCX, APBB1, CHL1, DCLK1	3.27775
GOTERM_BP_FAT	GO:0030005~cellular di-, tri-valent inorganic cation homeostasis	10	0.0103604	ATP2B2, APP, NDN, SLC24A3, CLSTN1, GRIN1, SV2A, TECR, CD24A, PRKCB	2.71044
GOTERM_BP_FAT	GO:0060284~regulation of cell development	13	0.0104206	LIMK1, GRIN1, CD24A, TTL, HOXD11, THY1, LINGO1, YWHAG, MAPT, ULK2, NPTN, NEFL, NEFM	2.29033
GOTERM_BP_FAT	GO:0006813~potassium ion transport	11	0.0109949	ATP1B1, KCNK9, SLC24A3, ATP1B2, SLC12A5, SCN2A1, ATP1A3, KCTD13, KCNIP1, NSF, KCTD12	2.51684
GOTERM_BP_FAT	GO:0030003~cellular cation homeostasis	11	0.0109949	ATP2B2, APP, NDN, SLC24A3, CLSTN1, GRIN1, ATP1A3, SV2A, TECR, CD24A, PRKCB	2.51684
GOTERM_BP_FAT	GO:0055065~metal ion homeostasis	9	0.0114863	ATP2B2, APP, NDN, SLC24A3, CLSTN1, GRIN1, SV2A, CD24A, PRKCB	2.88293
GOTERM_BP_FAT	GO:0043062~extracellular structure organization	11	0.0130691	ATP2B2, APP, GPHN, NRXN2, ANK3, SPOCK2, RAB4B, NLGN2, CACNA2D2, APBB1, APLP1	2.45312
GOTERM_BP_FAT	GO:0010970~microtubule-based transport	5	0.0133498	APP, UCHL1, KLC2, HAP1, NEFM	5.18173
GOTERM_BP_FAT	GO:0006096~glycolysis	6	0.0138802	ALDOC, ENO2, PFKP, HK1, PFKM, PDHB	4.06567
GOTERM_BP_FAT	GO:0051960~regulation of nervous system development	12	0.0142497	LINGO1, YWHAG, LIMK1, ULK2, MAPT, GRIN1, NPTN, CD24A, NEFL, NEFM, TTL, THY1	2.29799
GOTERM_BP_FAT	GO:0030817~regulation of cAMP biosynthetic process	6	0.0162651	PALM, GNAL, ADCY1, GNAQ, GABBR1, GNAS	3.91509
GOTERM_BP_FAT	GO:0031279~regulation of cyclase activity	6	0.0162651	PALM, GNAL, ADCY1, GNAQ, GABBR1, GNAS	3.91509
GOTERM_BP_FAT	GO:0051339~regulation of lyase activity	6	0.0162651	PALM, GNAL, ADCY1, GNAQ, GABBR1, GNAS	3.91509
GOTERM_BP_FAT	GO:0045761~regulation of adenylate cyclase activity	6	0.0162651	PALM, GNAL, ADCY1, GNAQ, GABBR1, GNAS	3.91509
GOTERM_BP_FAT	GO:0031344~regulation of cell projection organization	8	0.0173775	LIMK1, ULK2, MAPT, GRIN1, NEFL, NEFM, TTL, THY1	2.93631
GOTERM_BP_FAT	GO:0030802~regulation of cyclic nucleotide biosynthetic process	6	0.0189078	PALM, GNAL, ADCY1, GNAQ, GABBR1, GNAS	3.77526
GOTERM_BP_FAT	GO:0030808~regulation of nucleotide biosynthetic process	6	0.0189078	PALM, GNAL, ADCY1, GNAQ, GABBR1, GNAS	3.77526
GOTERM_BP_FAT	GO:0045664~regulation of neuron differentiation	10	0.0195253	YWHAG, LIMK1, ULK2, MAPT, GRIN1, CD24A, NEFL, NEFM, TTL, THY1	2.44693
GOTERM_BP_FAT	GO:0008037~cell recognition	5	0.0198852	CDK5R1, APP, EFNB3, NDN, GAP43	4.63629
GOTERM_BP_FAT	GO:0015992~proton transport	7	0.0210968	ATP6V1C1, ATP6V1A, ATP6V0E2, ATP6V1E1, ATP6V1G2, ATP6V1D, ATP6V1F	3.16218
GOTERM_BP_FAT	GO:0050808~synapse organization	7	0.0210968	ATP2B2, APP, GPHN, NRXN2, ANK3, NLGN2, CACNA2D2	3.16218
GOTERM_BP_FAT	GO:0008088~axon cargo transport	4	0.0211219	APP, UCHL1, KLC2, NEFM	6.4065
GOTERM_BP_FAT	GO:0008624~induction of apoptosis by extracellular signals	4	0.0211219	CASP3, MAPK9, MAPK8, CD24A	6.4065
GOTERM_BP_FAT	GO:0055066~di-, tri-valent inorganic cation homeostasis	10	0.0212016	ATP2B2, APP, NDN, SLC24A3, CLSTN1, GRIN1, SV2A, TECR, CD24A, PRKCB	2.41341
GOTERM_BP_FAT	GO:0006814~sodium ion transport	8	0.0214137	ATP1B1, SLC17A6, SLC24A3, SCN3B, ATP1B2, SLC12A5, SCN2A1, ATP1A3	2.81886
GOTERM_BP_FAT	GO:0030814~regulation of cAMP metabolic process	6	0.0218181	PALM, GNAL, ADCY1, GNAQ, GABBR1, GNAS	3.64508
GOTERM_BP_FAT	GO:0030705~cytoskeleton-dependent intracellular transport	6	0.0218181	APP, UCHL1, KLC2, APBB1, HAP1, NEFM	3.64508
GOTERM_BP_FAT	GO:0006873~cellular ion homeostasis	16	0.0233437	GLRB, NDN, GRIN1, SNCA, CLSTN1, GRIK5, ATP1A3, CD24A, TECR, PRKCB, ATP2B2, APP, GNAQ, SLC24A3, CHRNA4, SV2A	1.8668
GOTERM_BP_FAT	GO:0006818~hydrogen transport	7	0.0236768	ATP6V1C1, ATP6V1A, ATP6V0E2, ATP6V1E1, ATP6V1G2, ATP6V1D, ATP6V1F	3.08313
GOTERM_BP_FAT	GO:0021954~central nervous system neuron development	5	0.0237755	LINGO1, GNAQ, DCX, DCLK1, MYCBP2	4.40447
GOTERM_BP_FAT	GO:0030799~regulation of cyclic nucleotide metabolic process	6	0.0250047	PALM, GNAL, ADCY1, GNAQ, GABBR1, GNAS	3.52358
GOTERM_BP_FAT	GO:0055082~cellular chemical homeostasis	16	0.0259345	GLRB, NDN, GRIN1, SNCA, CLSTN1, GRIK5, ATP1A3, CD24A, TECR, PRKCB, ATP2B2, APP, GNAQ, SLC24A3, CHRNA4, SV2A	1.84239
GOTERM_BP_FAT	GO:0007157~heterophilic cell adhesion	4	0.0270037	CADM3, PVRL1, L1CAM, CD24A	5.87263
GOTERM_BP_FAT	GO:0006140~regulation of nucleotide metabolic process	6	0.0284752	PALM, GNAL, ADCY1, GNAQ, GABBR1, GNAS	3.40991
GOTERM_BP_FAT	GO:0034109~homotypic cell-cell adhesion	3	0.0285105	NCAM1, L1CAM, CD24A	10.5707
GOTERM_BP_FAT	GO:0022407~regulation of cell-cell adhesion	3	0.0285105	KIFAP3, L1CAM, CD24A	10.5707
GOTERM_BP_FAT	GO:0022409~positive regulation of cell-cell adhesion	3	0.0285105	KIFAP3, L1CAM, CD24A	10.5707
GOTERM_BP_FAT	GO:0044271~nitrogen compound biosynthetic process	17	0.0306416	NMNAT2, ADCY1, ATP1B1, ATP1B2, SNCA, ATP1A3, ATP6V1D, ATP6V1F, ATP2B1, ATP6V1C1, ATP6V1A, ATP2B2, GPHN, GOT1, ATP6V0E2, ATP6V1E1, ATP9A	1.76179
GOTERM_BP_FAT	GO:0015985~energy coupled proton transport, down electrochemical gradient	6	0.0322363	ATP6V1C1, ATP6V1A, ATP6V0E2, ATP6V1E1, ATP6V1D, ATP6V1F	3.30335
GOTERM_BP_FAT	GO:0015986~ATP synthesis coupled proton transport	6	0.0322363	ATP6V1C1, ATP6V1A, ATP6V0E2, ATP6V1E1, ATP6V1D, ATP6V1F	3.30335
GOTERM_BP_FAT	GO:0048168~regulation of neuronal synaptic plasticity	5	0.0328517	SYP, NCDN, SNCA, GRIN1, NPTN	4.00407
GOTERM_BP_FAT	GO:0051050~positive regulation of transport	9	0.0343102	SEPT5, ATP2B2, STX1A, CALY, SNCA, PFKM, SYNGR3, SCAMP5, THY1	2.36658
GOTERM_BP_FAT	GO:0007600~sensory perception	11	0.0343239	ATP2B2, RAB3A, GNAL, CASP3, GLRB, NDN, HOXB8, GRIN1, TAC1, CHRNA4, DLG2	2.10649
GOTERM_BP_FAT	GO:0034220~ion transmembrane transport	6	0.0362936	ATP6V1C1, ATP6V1A, ATP6V0E2, ATP6V1E1, ATP6V1D, ATP6V1F	3.20325
GOTERM_BP_FAT	GO:0019320~hexose catabolic process	6	0.0362936	ALDOC, ENO2, PFKP, HK1, PFKM, PDHB	3.20325
GOTERM_BP_FAT	GO:0006007~glucose catabolic process	6	0.0362936	ALDOC, ENO2, PFKP, HK1, PFKM, PDHB	3.20325
GOTERM_BP_FAT	GO:0055080~cation homeostasis	11	0.0366074	ATP2B2, APP, NDN, SLC24A3, CLSTN1, GRIN1, ATP1A3, SV2A, TECR, CD24A, PRKCB	2.08384
GOTERM_BP_FAT	GO:0016049~cell growth	5	0.0380499	APP, NDN, ULK2, DCX, DCLK1	3.82998
GOTERM_BP_FAT	GO:0007270~nerve-nerve synaptic transmission	5	0.0380499	GLRB, SNCA, GRIN1, GRIK5, TMOD2	3.82998
GOTERM_BP_FAT	GO:0048747~muscle fiber development	5	0.0380499	APP, GPHN, DNER, CXADR, CACNA2D2	3.82998
GOTERM_BP_FAT	GO:0008361~regulation of cell size	9	0.0399311	ATP2B2, APP, NDN, LIMK1, ULK2, MAPT, DCX, APBB1, DCLK1	2.29799
GOTERM_BP_FAT	GO:0046365~monosaccharide catabolic process	6	0.0406513	ALDOC, ENO2, PFKP, HK1, PFKM, PDHB	3.10904
GOTERM_BP_FAT	GO:0034622~cellular macromolecular complex assembly	15	0.0419676	CALY, SNAP91, TUBB2B, TUBB2A, GRIK5, NAP1L2, TSPYL4, NAP1L5, CELF4, H2AFY2, PTBP2, TNPO2, TUBA1A, SMARCA2, TUBB3	1.77361
GOTERM_BP_FAT	GO:0034621~cellular macromolecular complex subunit organization	16	0.0421924	CALY, SNAP91, TUBB2B, TUBB2A, GRIK5, NAP1L2, TSPYL4, NAP1L5, GM11223, CELF4, H2AFY2, PTBP2, STMN1, TUBA1A, TNPO2, SMARCA2, TUBB3	1.72936
GOTERM_BP_FAT	GO:0032535~regulation of cellular component size	12	0.0460633	ATP2B2, SHROOM2, APP, NDN, LIMK1, ULK2, MAPT, DCX, NEFL, APBB1, DCLK1, NEFM	1.92195
GOTERM_BP_FAT	GO:0008104~protein localization	43	0.0473555	PALM, RAB3A, SHROOM2, RAB3B, CADM3, STX7, CLTB, RAB3C, GRIK5, PPP3R1, NBEA, NAPB, CD24A, CHMP2B, CDC42, AP2B1, KIFAP3, AP3B2, NECAP1, APBA2, SCG5, RAB6B, TNPO2, APBA1, NSF, SCAMP5, SCAMP1, RAB2A, GDI1, RAB2B, STX1A, RAB4A, RAB4B, STXBP1, YWHAB, STX1B, CADPS, MFN2, YWHAG, ARHGAP33, ARF3, RAB10, VPS25	1.32211
GOTERM_BP_FAT	GO:0046928~regulation of neurotransmitter secretion	4	0.0492743	RAB3A, STX1A, SNCA, GRIK5	4.6981
GOTERM_BP_FAT	GO:0007190~activation of adenylate cyclase activity	4	0.0492743	GNAL, ADCY1, GNAQ, GNAS	4.6981
GOTERM_BP_FAT	GO:0019933~cAMP-mediated signaling	5	0.0497775	GNAL, GNAQ, GNAS, PRKACB, PCLO	3.52358
GOTERM_BP_FAT	GO:0051047~positive regulation of secretion	5	0.0497775	SEPT5, STX1A, SNCA, PFKM, SCAMP5	3.52358
GOTERM_CC_FAT	GO:0045202~synapse	61	7.36409e-22	SEPT5, SYT1, SEPT3, SYT4, CLSTN3, CLSTN1, NCS1, GABBR1, GRIK5, L1CAM, NBEA, GABBR2, SYP, APP, DMXL2, ANK3, CHRNA4, SV2A, SV2C, DLG2, SCAMP5, SCAMP1, GABRG2, STX1A, NRXN2, SPARCL1, PCLO, PJA2, CBLN1, NPTN, VAMP2, VAMP1, GAP43, RAB3A, RAB3B, CDK5R1, RAB3C, CPLX1, ATP6V1G2, AMPH, SLC32A1, GPHN, SYN2, RASGRP2, GAD1, SNAP25, NEFM, PHACTR1, GLRB, DLGAP1, SYT11, GRIN1, NLGN2, SHANK1, SYNGR3, SHANK3, CAD…	4.0364
GOTERM_CC_FAT	GO:0044456~synapse part	41	1.33062e-15	SEPT5, SYT1, RAB3A, RAB3B, RAB3C, SYT4, CLSTN3, CLSTN1, GRIK5, GABBR1, NCS1, NBEA, ATP6V1G2, L1CAM, GABBR2, AMPH, SYP, GPHN, DMXL2, SYN2, CHRNA4, SV2A, SV2C, DLG2, SCAMP5, SCAMP1, GABRG2, DLGAP1, GLRB, STX1A, NRXN2, SYT11, GRIN1, SHANK1, SHANK3, SYNGR3, PJA2, SLC17A6, GRIA1, NPTN, VAMP2	4.29851
GOTERM_CC_FAT	GO:0043005~neuron projection	44	1.07471e-13	GPRIN1, SYT1, CDK5R1, CPLX1, SLC6A1, SYT4, UCHL1, GRIK5, NCS1, TAC1, L1CAM, GABBR2, KLC2, CBX6, MYCBP2, APP, CRMP1, ANK3, RAC3, DNER, MAPT, NEFL, GAD1, TUBB3, NEFM, STX1A, NCDN, STMN2, KIF5A, CPNE5, GRIN1, SLC12A5, SCN2A1, DPYSL5, DPYSL3, DPYSL2, THY1, NCAM1, NCAM2, NPTXR, RELN, APBB1, GAP43, CHL1, PYGB	3.58791
GOTERM_CC_FAT	GO:0005886~plasma membrane	141	6.60671e-13	SLC22A17, GPRIN1, SEPT5, SYT1, SEPT3, ADCY1, CADM3, ATP1B1, SLC6A1, SYT4, SNCA, EFNA3, GRIK5, L1CAM, CSPG5, CBX6, SYP, ATP2B1, ATP2B2, SEZ6L2, DIRAS1, KCNK9, DMXL2, RALA, CHRNA4, GNG2, GNG3, LPHN1, SCAMP5, TMEFF1, STMN2, SCN2A1, PCLO, THY1, NCAM1, NCAM2, CBLN1, SGSM3, LSAMP, NPTN, VAMP2, VAMP1, RAB10, ENPP5, PALM, CDK5R1, CALY, SNAP91, NRN1, SLC32A1, TTYH3, PVRL1, SERINC1, PHACTR1, SLC6A11, SYT11…	1.72334
GOTERM_CC_FAT	GO:0044459~plasma membrane part	99	2.99135e-12	SYT1, ATP1B1, CADM3, SEPT3, SYT4, SLC6A1, GRIK5, L1CAM, CBX6, SYP, ATP2B1, ATP2B2, DIRAS1, DMXL2, CHRNA4, RALA, GNG2, GNG3, SCAMP5, STMN2, SCN2A1, PCLO, THY1, NCAM1, CBLN1, SGSM3, VAMP2, RAB10, VAMP1, ENPP5, CDK5R1, SNAP91, CALY, SLC32A1, PVRL1, PHACTR1, SLC6A11, SYT11, PCDH10, PTPN4, GRIN1, SLC6A17, CACNA2D2, SHANK3, CYFIP2, CACNA1H, KCTD13, KCTD12, CLTB, CLSTN1, NCS1, GABBR1, NBEA, GABBR2, CXAD…	1.98808
GOTERM_CC_FAT	GO:0008021~synaptic vesicle	21	1.80677e-11	SEPT5, SCAMP1, SYT1, RAB3A, RAB3B, STX1A, RAB3C, SYT4, SYT11, GRIN1, ATP6V1G2, SYNGR3, AMPH, SYP, DMXL2, SLC17A6, SYN2, VAMP2, SV2A, SV2C, SCAMP5	6.27885
GOTERM_CC_FAT	GO:0030054~cell junction	49	1.32358e-10	SYT1, CADM3, SEPT3, SHROOM2, SYT4, CLSTN1, NCS1, CTNND2, GRIK5, GABBR1, NBEA, GABBR2, CXADR, AMPH, SYP, GPHN, PCDH1, DMXL2, PVRL1, RASGRP2, SYN2, CHRNA4, SV2A, SV2C, SNAP25, DLG2, SCAMP5, GABRG2, PHACTR1, GLRB, STX1A, DLGAP1, LIMK1, SYT11, GRIN1, SCN2A1, PCLO, SHANK3, CADPS, PJA2, CBLN1, SLC17A6, SGSM3, GRIA1, CD99L2, CYFIP2, VAMP2, VAMP1, GAP43	2.72805
GOTERM_CC_FAT	GO:0030136~clathrin-coated vesicle	23	2.19925e-09	SEPT5, SCAMP1, SYT1, RAB3A, RAB3B, STX1A, RAB3C, CLTB, SYT4, SYT11, GRIN1, ATP6V1G2, SYNGR3, AMPH, SYP, DMXL2, SLC17A6, SYN2, NECAP1, VAMP2, SV2A, SV2C, SCAMP5	4.52865
GOTERM_CC_FAT	GO:0042995~cell projection	52	2.0082e-08	GPRIN1, SYT1, SLC6A1, SYT4, WASF1, UCHL1, CLSTN1, GRIK5, NCS1, L1CAM, GABBR2, CBX6, CDC42, ATP2B2, APP, ANK3, MAPT, TUBB3, STX1A, STMN2, KIF5A, SCN2A1, THY1, NCAM1, NCAM2, NPTXR, GNAS, RELN, CHL1, GAP43, CDK5R1, CPLX1, TAC1, KLC2, CD24A, MYCBP2, CRMP1, RAC3, DNER, RASGRP2, NEFL, GAD1, NEFM, NCDN, CPNE5, SLC12A5, GRIN1, DPYSL5, DPYSL3, DPYSL2, RUFY3, APBB1, PYGB	2.28144
GOTERM_CC_FAT	GO:0030424~axon	21	1.07822e-07	CDK5R1, SLC6A1, STMN2, SCN2A1, UCHL1, NCS1, TAC1, L1CAM, DPYSL2, MYCBP2, NCAM1, NCAM2, APP, ANK3, MAPT, NEFL, GAD1, TUBB3, GAP43, NEFM, PYGB	4.0364
GOTERM_CC_FAT	GO:0030135~coated vesicle	23	1.36194e-07	SEPT5, SCAMP1, SYT1, RAB3A, RAB3B, STX1A, RAB3C, CLTB, SYT4, SYT11, GRIN1, ATP6V1G2, SYNGR3, AMPH, SYP, DMXL2, SLC17A6, SYN2, NECAP1, VAMP2, SV2A, SV2C, SCAMP5	3.67672
GOTERM_CC_FAT	GO:0031982~vesicle	44	4.2884e-06	SEPT5, SYT1, RAB3A, RAB3B, CALY, CLTB, RAB3C, SYT4, GRB2, NSG2, ATP6V1G2, CSPG5, AMPH, SYP, SLC32A1, APP, DMXL2, MAP1LC3A, MAP1LC3B, SYN2, AP3B2, SCG3, NECAP1, SCG5, DNAJC5, RAB6B, SV2A, SV2C, HAP1, SCAMP5, SCAMP1, RAB2A, STX1A, SYT11, GRIN1, FLOT1, YWHAB, SYNGR3, CADPS, SLC17A6, NRSN2, VAMP2, PCSK1N, VAMP1	2.07721
GOTERM_CC_FAT	GO:0031410~cytoplasmic vesicle	43	5.58068e-06	SEPT5, SYT1, RAB3A, RAB3B, CALY, CLTB, RAB3C, SYT4, NSG2, ATP6V1G2, CSPG5, AMPH, SYP, SLC32A1, APP, DMXL2, MAP1LC3A, MAP1LC3B, SYN2, AP3B2, SCG3, NECAP1, SCG5, DNAJC5, RAB6B, SV2A, SV2C, HAP1, SCAMP5, SCAMP1, RAB2A, STX1A, SYT11, GRIN1, FLOT1, YWHAB, SYNGR3, CADPS, SLC17A6, NRSN2, VAMP2, PCSK1N, VAMP1	2.07863
GOTERM_CC_FAT	GO:0045211~postsynaptic membrane	18	9.01132e-06	GABRG2, DLGAP1, GLRB, CLSTN3, GRIN1, CLSTN1, GRIK5, NCS1, GABBR1, NBEA, GABBR2, SHANK1, SHANK3, PJA2, GPHN, GRIA1, CHRNA4, DLG2	3.50146
GOTERM_CC_FAT	GO:0031225~anchored to membrane	21	9.93127e-06	GPRIN1, RAB2A, PALM, EFNA3, NRN1, CD24A, THY1, NCAM1, CDH13, NCAM2, MAP1LC3A, RAC3, MAP1LC3B, LSAMP, LY6H, CNTN1, DNAJC5, RAB6B, SNAP25, NTM, DLG2	3.08234
GOTERM_CC_FAT	GO:0019717~synaptosome	14	3.12394e-05	SEPT5, SEPT3, STX1A, SNCB, GRIN1, SNCA, SYP, SLC17A6, TRIM9, RASGRP2, CYFIP2, VAMP2, VAMP1, SNAP25	3.96559
GOTERM_CC_FAT	GO:0030672~synaptic vesicle membrane	8	3.66809e-05	SYP, SCAMP1, SYT1, STX1A, SLC17A6, SYN2, ATP6V1G2, VAMP2	7.59793
GOTERM_CC_FAT	GO:0030665~clathrin coated vesicle membrane	10	5.30705e-05	SYP, SCAMP1, SYT1, STX1A, SLC17A6, CLTB, SYN2, NECAP1, ATP6V1G2, VAMP2	5.38187
GOTERM_CC_FAT	GO:0005874~microtubule	25	7.12758e-05	DNM3, SHROOM2, GABARAPL1, KIF3A, APC2, TUBB2B, KIF5A, TUBB2A, KLC2, KIF3C, TTLL1, TTL, FSD1, NAV1, MAP1LC3A, MAP1LC3B, MAPT, GM11223, MAPRE2, CLASP2, STMN1, TUBA1A, MAPRE3, DNM1, TUBB3, NICN1	2.43157
GOTERM_CC_FAT	GO:0031988~membrane-bounded vesicle	34	0.000227461	SEPT5, SYT1, RAB3A, RAB3B, CLTB, RAB3C, SYT4, GRB2, ATP6V1G2, CSPG5, AMPH, SYP, DMXL2, SYN2, SCG3, NECAP1, SCG5, DNAJC5, SV2A, SV2C, HAP1, SCAMP5, SCAMP1, RAB2A, STX1A, SYT11, GRIN1, FLOT1, YWHAB, SYNGR3, SLC17A6, NRSN2, VAMP2, PCSK1N	1.95356
GOTERM_CC_FAT	GO:0043025~cell soma	16	0.000272555	CDK5R1, SHROOM2, CPLX1, CPNE5, UCHL1, DPYSL5, TAC1, DPYSL2, CBX6, NCAM1, ATP2B2, NPTXR, RAC3, CRMP1, DNER, ENO2, NRSN2	2.93556
GOTERM_CC_FAT	GO:0031224~intrinsic to membrane	172	0.000308211	GPRIN1, SYT1, ADCY1, CADM3, ATP1B1, CADM4, SLC6A1, SYT4, CADM2, SCN3B, ATP1B2, PLXNA2, NSG2, EFNA3, TSPAN5, E130309F12RIK, GRIK5, LRRC4B, TSPAN7, L1CAM, CSPG5, CBX6, SYP, ATP2B1, ATP2B2, SEZ6L2, APP, KCNK9, TMEM145, FAM171B, 8430419L09RIK, ELOVL4, NSG1, CHRNA4, DNAJC5, LPHN1, SCAMP5, ITFG1, SCAMP1, TMEFF1, EFNB3, SCN2A1, TMEM130, TECR, THY1, NCAM1, NCAM2, SLITRK1, PODXL2, DARC, ATP9A, LSAMP, NPTN…	1.22987
GOTERM_CC_FAT	GO:0016023~cytoplasmic membrane-bounded vesicle	33	0.00035786	SEPT5, SYT1, RAB3A, RAB3B, CLTB, RAB3C, SYT4, ATP6V1G2, CSPG5, AMPH, SYP, DMXL2, SYN2, SCG3, NECAP1, SCG5, DNAJC5, SV2A, SV2C, HAP1, SCAMP5, SCAMP1, RAB2A, STX1A, SYT11, FLOT1, GRIN1, YWHAB, SYNGR3, SLC17A6, NRSN2, VAMP2, PCSK1N	1.93045
GOTERM_CC_FAT	GO:0005624~membrane fraction	35	0.000383043	SEPT5, JPH4, CDK5R1, SEPT3, SNCB, PCDHA2, SNCA, GRIK5, L1CAM, CD24A, APLP1, SYP, ATP2B2, DGCR2, APP, ANK3, TRIM9, RASGRP2, CHRNA4, SNAP25, ACSL3, GDI1, GLRB, STX1A, GNAO1, GRIN1, SCN2A1, STX1B, SLC17A6, GNAQ, GRIA1, CYFIP2, GNAS, VAMP2, VAMP1	1.8774
GOTERM_CC_FAT	GO:0009898~internal side of plasma membrane	27	0.00054592	RAB3A, RAB3B, CDK5R1, RAB3C, CLTB, SNAP91, APC2, CBX6, AMPH, CDC42, DIRAS1, GPHN, AP2B1, MAPT, RASL10B, GPSM1, AP3B2, RALA, GNG2, GNG3, RAB2B, STMN2, RAB4B, PTPN4, CADPS, NPTXR, RAB10, GAP43	2.05628
GOTERM_CC_FAT	GO:0005626~insoluble fraction	35	0.00065871	SEPT5, JPH4, CDK5R1, SEPT3, SNCB, PCDHA2, SNCA, GRIK5, L1CAM, CD24A, APLP1, SYP, ATP2B2, DGCR2, APP, ANK3, TRIM9, RASGRP2, CHRNA4, SNAP25, ACSL3, GDI1, GLRB, STX1A, GNAO1, GRIN1, SCN2A1, STX1B, SLC17A6, GNAQ, GRIA1, CYFIP2, GNAS, VAMP2, VAMP1	1.82289
GOTERM_CC_FAT	GO:0030425~dendrite	15	0.000889482	CDK5R1, CPLX1, NCDN, SLC12A5, GRIN1, GRIK5, NCS1, DPYSL5, DPYSL2, CBX6, THY1, NPTXR, CRMP1, DNER, RELN, CHL1	2.75209
GOTERM_CC_FAT	GO:0070032~synaptobrevin 2-SNAP-25-syntaxin-1a-complexin I complex	4	0.00089228	STX1A, CPLX1, VAMP2, SNAP25	16.1456
GOTERM_CC_FAT	GO:0000267~cell fraction	37	0.00150805	SEPT5, JPH4, CDK5R1, SEPT3, SNCB, PCDHA2, SNCA, GRIK5, L1CAM, CD24A, APLP1, SYP, ATP2B2, DGCR2, APP, ANK3, TRIM9, RASGRP2, CHRNA4, SNAP25, ACSL3, GDI1, GLRB, STX1A, GNAO1, GRIN1, SCN2A1, PFKM, STX1B, PKIA, SLC17A6, GNAQ, GRIA1, CYFIP2, GNAS, VAMP2, VAMP1	1.70682
GOTERM_CC_FAT	GO:0030427~site of polarized growth	10	0.00169533	GPRIN1, CDK5R1, NPTXR, RAC3, STMN2, MAPT, GRIN1, DPYSL3, APBB1, CBX6, THY1	3.50991
GOTERM_CC_FAT	GO:0030426~growth cone	10	0.00169533	GPRIN1, CDK5R1, NPTXR, RAC3, STMN2, MAPT, GRIN1, DPYSL3, APBB1, CBX6, THY1	3.50991
GOTERM_CC_FAT	GO:0030662~coated vesicle membrane	10	0.00169533	SYP, SCAMP1, SYT1, STX1A, SLC17A6, CLTB, SYN2, NECAP1, ATP6V1G2, VAMP2	3.50991
GOTERM_CC_FAT	GO:0044430~cytoskeletal part	44	0.00193794	SEPT5, SHROOM2, SPIN1, SEPT3, NDN, APC2, TUBB2B, TUBB2A, NCS1, KLC2, TTLL1, TTL, APP, MAP1LC3A, MAP1LC3B, RAC3, KIFAP3, MAPT, CLASP2, TUBA1A, NEFL, DLG2, NEFM, TUBB3, NICN1, INA, DNM3, DLGAP1, STX1A, GABARAPL1, KIF3A, KIF5A, GRIN1, KIF3C, SHANK3, FSD1, PJA2, NAV1, GRIA1, GM11223, CALM3, MAPRE2, STMN1, MAPRE3, CALM2, DNM1	1.59284
GOTERM_CC_FAT	GO:0019897~extrinsic to plasma membrane	8	0.0023363	GNAL, GPHN, GNAO1, APC2, GNAQ, GNAS, GNG2, GNG3	4.16661
GOTERM_CC_FAT	GO:0031201~SNARE complex	4	0.0040625	STX1A, CPLX1, VAMP2, SNAP25	10.7637
GOTERM_CC_FAT	GO:0012506~vesicle membrane	12	0.00531349	SYP, SCAMP1, SYT1, STX1A, SLC17A6, CLTB, GRB2, SYN2, NECAP1, ATP6V1G2, VAMP2, CSPG5	2.61821
GOTERM_CC_FAT	GO:0015630~microtubule cytoskeleton	32	0.00557736	SPIN1, SHROOM2, APC2, NDN, TUBB2B, TUBB2A, KLC2, TTLL1, TTL, MYCBP2, APP, MAP1LC3A, MAP1LC3B, KIFAP3, MAPT, CLASP2, TUBA1A, TUBB3, NICN1, DNM3, GABARAPL1, KIF3A, KIF5A, KIF3C, FSD1, MFN2, NAV1, GM11223, CALM3, MAPRE2, STMN1, MAPRE3, CALM2, DNM1	1.65067
GOTERM_CC_FAT	GO:0005856~cytoskeleton	58	0.00580509	SEPT5, SPIN1, SEPT3, SRCIN1, TUBB2B, TUBB2A, WASF1, SNCA, NCS1, TTLL1, TTL, APP, MAP1LC3A, MAP1LC3B, MAPT, KIFAP3, TUBA1A, TUBB3, DLG2, NICN1, INA, STX1A, KIF5A, PJA2, MFN2, NAV1, GM11223, MAPRE2, STMN1, MAPRE3, SHROOM2, NDN, APC2, KLC2, MYCBP2, AMPH, PFN2, GPHN, CRMP1, RAC3, CLASP2, PPP2R2B, NEFL, NEFM, ELMOD1, DNM3, DLGAP1, GABARAPL1, KIF3A, PTPN4, GRIN1, KIF3C, SHANK3, FSD1, EPB4.1L1, GRIA1, T…	1.40397
GOTERM_CC_FAT	GO:0030659~cytoplasmic vesicle membrane	11	0.00604207	SYP, SCAMP1, SYT1, STX1A, SLC17A6, CLTB, SYN2, NECAP1, ATP6V1G2, VAMP2, CSPG5	2.73233
GOTERM_CC_FAT	GO:0033176~proton-transporting V-type ATPase complex	5	0.00872995	ATP6V1C1, ATP6V1A, ATP6V0E2, ATP6V1G2, ATP6V1F	5.76629
GOTERM_CC_FAT	GO:0033178~proton-transporting two-sector ATPase complex, catalytic domain	5	0.00872995	ATP6V1C1, ATP6V1A, ATP6V1E1, ATP6V1D, ATP6V1F	5.76629
GOTERM_CC_FAT	GO:0044433~cytoplasmic vesicle part	11	0.00922066	SYP, SCAMP1, SYT1, STX1A, SLC17A6, CLTB, SYN2, NECAP1, ATP6V1G2, VAMP2, CSPG5	2.57394
GOTERM_CC_FAT	GO:0005834~heterotrimeric G-protein complex	6	0.0116709	GNAL, GNAO1, GNAQ, GNAS, GNG2, GNG3	4.2119
GOTERM_CC_FAT	GO:0031594~neuromuscular junction	5	0.0179225	CDK5R1, APP, SV2A, SYNGR3, NEFM	4.74871
GOTERM_CC_FAT	GO:0016021~integral to membrane	153	0.0182768	SYT1, ADCY1, CADM3, ATP1B1, CADM4, SLC6A1, SYT4, CADM2, SCN3B, PLXNA2, ATP1B2, NSG2, TSPAN5, E130309F12RIK, GRIK5, LRRC4B, TSPAN7, L1CAM, CSPG5, CBX6, SYP, ATP2B1, ATP2B2, SEZ6L2, APP, KCNK9, TMEM145, FAM171B, 8430419L09RIK, ELOVL4, NSG1, CHRNA4, LPHN1, SCAMP5, ITFG1, SCAMP1, TMEFF1, EFNB3, SCN2A1, TMEM130, TECR, NCAM1, SLITRK1, NCAM2, PODXL2, DARC, ATP9A, NPTN, NRSN2, VAMP2, VAMP1, 6330403A02RIK…	1.14897
GOTERM_CC_FAT	GO:0042734~presynaptic membrane	6	0.0196038	SYP, SYT1, NRXN2, GRIK5, NPTN, L1CAM	3.72591
GOTERM_CC_FAT	GO:0070044~synaptobrevin 2-SNAP-25-syntaxin-1a complex	3	0.0210037	STX1A, VAMP2, SNAP25	12.1092
GOTERM_CC_FAT	GO:0005883~neurofilament	3	0.0210037	INA, NEFL, NEFM	12.1092
GOTERM_CC_FAT	GO:0016469~proton-transporting two-sector ATPase complex	7	0.0214466	ATP6V1C1, ATP6V1A, ATP6V0E2, ATP6V1E1, ATP6V1G2, ATP6V1D, ATP6V1F	3.13942
GOTERM_CC_FAT	GO:0030141~secretory granule	8	0.0239528	SCAMP1, SYT1, RAB3B, STX1A, SCG3, SCG5, VAMP2, PCSK1N	2.74819
GOTERM_CC_FAT	GO:0044441~cilium part	5	0.0371194	APP, KIF5A, MAPT, KLC2, CD24A	3.84419
GOTERM_CC_FAT	GO:0000159~protein phosphatase type 2A complex	4	0.0420602	PPP2R5B, PPP2R2B, PPP2R2C, PPP2R2D	4.96788
GOTERM_CC_FAT	GO:0060053~neurofilament cytoskeleton	3	0.0483494	INA, NEFL, NEFM	8.0728
GOTERM_CC_FAT	GO:0033180~proton-transporting V-type ATPase, V1 domain	3	0.0483494	ATP6V1C1, ATP6V1A, ATP6V1F	8.0728
GOTERM_CC_FAT	GO:0031226~intrinsic to plasma membrane	20	0.0483699	ENPP5, CALY, SLC6A1, SLC6A11, SYT11, PCDH10, SCN2A1, GRIN1, GRIK5, SLC6A17, CD24A, THY1, SLC32A1, ATP2B1, PCDH1, GRIA1, SLC6A5, CHRNA4, KCTD13, KCTD12	1.57518
GOTERM_MF_FAT	GO:0005525~GTP binding	33	3.64859e-07	SEPT5, RAB3A, SEPT3, RAB3B, RAB3C, TUBB2B, TUBB2A, GNAI1, CDC42, DIRAS1, RAC3, RASL10B, RALA, RAB6B, TUBA1A, AGAP2, TUBB3, RAB2A, RAB2B, DNM3, GNAO1, EEF1A2, RAB4A, RAB4B, MFN2, GNAL, GNAQ, ARF3, ARL8A, GNAS, RIT2, RAB10, DNM1	2.69788
GOTERM_MF_FAT	GO:0032561~guanyl ribonucleotide binding	33	4.05358e-07	SEPT5, RAB3A, SEPT3, RAB3B, RAB3C, TUBB2B, TUBB2A, GNAI1, CDC42, DIRAS1, RAC3, RASL10B, RALA, RAB6B, TUBA1A, AGAP2, TUBB3, RAB2A, RAB2B, DNM3, GNAO1, EEF1A2, RAB4A, RAB4B, MFN2, GNAL, GNAQ, ARF3, ARL8A, GNAS, RIT2, RAB10, DNM1	2.68589
GOTERM_MF_FAT	GO:0019001~guanyl nucleotide binding	33	4.05358e-07	SEPT5, RAB3A, SEPT3, RAB3B, RAB3C, TUBB2B, TUBB2A, GNAI1, CDC42, DIRAS1, RAC3, RASL10B, RALA, RAB6B, TUBA1A, AGAP2, TUBB3, RAB2A, RAB2B, DNM3, GNAO1, EEF1A2, RAB4A, RAB4B, MFN2, GNAL, GNAQ, ARF3, ARL8A, GNAS, RIT2, RAB10, DNM1	2.68589
GOTERM_MF_FAT	GO:0003924~GTPase activity	18	2.32934e-06	DNM3, GNAO1, TUBB2B, GNAI1, TUBB2A, EEF1A2, MFN2, GNAL, CDC42, GNAQ, RAC3, GNAS, GNG2, GNG3, TUBA1A, AGAP2, TUBB3, DNM1	3.87802
GOTERM_MF_FAT	GO:0005509~calcium ion binding	46	2.98045e-06	SYT1, CDK5R1, CADM3, CLTB, PCDHA2, SYT4, SPOCK2, CLSTN3, CLSTN1, PPP3R1, NCS1, KCNIP1, CBX6, SYP, CDH8, ATP2B2, TTYH3, PCDH1, IDS, SLC24A3, NPTX2, FAT4, DNER, FSTL5, RASGRP2, HPCAL1, SPARCL1, PCDH11X, SYT11, CACNG7, GRIN1, PCDH10, CACNG4, CACNA2D2, SLIT1, PCLO, PRKCB, CADPS, CDH13, CHGA, NPTXR, VSNL1, HPCA, CALM3, CACNA1H, RELN, NCAN, CALM2	2.06469
GOTERM_MF_FAT	GO:0000149~SNARE binding	9	1.16107e-05	SYP, SEPT5, STX1A, CPLX1, STXBP1, VAMP2, NAPB, SNAP25, NSF	7.49163
GOTERM_MF_FAT	GO:0042625~ATPase activity, coupled to transmembrane movement of ions	12	1.60503e-05	ATP2B1, ATP6V1C1, ATP2B2, ATP6V1A, ATP1B1, ATP1B2, ATP9A, ATP6V1E1, ATP1A3, ATP6V1G2, ATP6V1D, ATP6V1F	4.99442
GOTERM_MF_FAT	GO:0019905~syntaxin binding	8	3.80427e-05	SYP, SEPT5, CPLX1, STXBP1, VAMP2, NAPB, SNAP25, NSF	7.71068
GOTERM_MF_FAT	GO:0016820~hydrolase activity, acting on acid anhydrides, catalyzing transmembrane movement of substances	12	0.000102538	ATP2B1, ATP6V1C1, ATP2B2, ATP6V1A, ATP1B1, ATP1B2, ATP9A, ATP6V1E1, ATP1A3, ATP6V1G2, ATP6V1D, ATP6V1F	4.14631
GOTERM_MF_FAT	GO:0042626~ATPase activity, coupled to transmembrane movement of substances	12	0.000102538	ATP2B1, ATP6V1C1, ATP2B2, ATP6V1A, ATP1B1, ATP1B2, ATP9A, ATP6V1E1, ATP1A3, ATP6V1G2, ATP6V1D, ATP6V1F	4.14631
GOTERM_MF_FAT	GO:0043492~ATPase activity, coupled to movement of substances	12	0.000102538	ATP2B1, ATP6V1C1, ATP2B2, ATP6V1A, ATP1B1, ATP1B2, ATP9A, ATP6V1E1, ATP1A3, ATP6V1G2, ATP6V1D, ATP6V1F	4.14631
GOTERM_MF_FAT	GO:0015662~ATPase activity, coupled to transmembrane movement of ions, phosphorylative mechanism	9	0.000297396	ATP2B1, ATP6V1C1, ATP2B2, ATP1B1, ATP1B2, ATP9A, ATP6V1E1, ATP1A3, ATP6V1G2	4.99442
GOTERM_MF_FAT	GO:0015405~P-P-bond-hydrolysis-driven transmembrane transporter activity	12	0.00038016	ATP2B1, ATP6V1C1, ATP2B2, ATP6V1A, ATP1B1, ATP1B2, ATP9A, ATP6V1E1, ATP1A3, ATP6V1G2, ATP6V1D, ATP6V1F	3.60253
GOTERM_MF_FAT	GO:0015399~primary active transmembrane transporter activity	12	0.00038016	ATP2B1, ATP6V1C1, ATP2B2, ATP6V1A, ATP1B1, ATP1B2, ATP9A, ATP6V1E1, ATP1A3, ATP6V1G2, ATP6V1D, ATP6V1F	3.60253
GOTERM_MF_FAT	GO:0017075~syntaxin-1 binding	5	0.000507521	SYP, CPLX1, STXBP1, VAMP2, SNAP25	11.4455
GOTERM_MF_FAT	GO:0050780~dopamine receptor binding	4	0.000614329	PALM, CALY, NSG2, NSG1	18.3129
GOTERM_MF_FAT	GO:0005326~neurotransmitter transporter activity	5	0.000874466	CPLX1, SLC6A1, SLC6A11, SLC6A5, SLC6A17	10.1738
GOTERM_MF_FAT	GO:0005516~calmodulin binding	12	0.0025068	SYT1, ATP2B2, CAMTA2, ADCY1, MARCKSL1, CAMK2G, GRIN1, PPP3CB, CAMK2B, VAMP2, RIT2, GAP43	2.89151
GOTERM_MF_FAT	GO:0005216~ion channel activity	19	0.00292236	GABRG2, GLRB, SCN3B, CACNG7, SCN2A1, GRIN1, GRIK5, CACNG4, FXYD6, CACNA2D2, KCNIP1, FXYD7, TTYH3, KCNK9, GRIA1, CHRNA4, CACNA1H, KCTD13, KCTD12	2.14781
GOTERM_MF_FAT	GO:0022838~substrate specific channel activity	19	0.00334082	GABRG2, GLRB, SCN3B, CACNG7, SCN2A1, GRIN1, GRIK5, CACNG4, FXYD6, CACNA2D2, KCNIP1, FXYD7, TTYH3, KCNK9, GRIA1, CHRNA4, CACNA1H, KCTD13, KCTD12	2.12161
GOTERM_MF_FAT	GO:0015267~channel activity	19	0.00356805	GABRG2, GLRB, SCN3B, CACNG7, SCN2A1, GRIN1, GRIK5, CACNG4, FXYD6, CACNA2D2, KCNIP1, FXYD7, TTYH3, KCNK9, GRIA1, CHRNA4, CACNA1H, KCTD13, KCTD12	2.10875
GOTERM_MF_FAT	GO:0022803~passive transmembrane transporter activity	19	0.00356805	GABRG2, GLRB, SCN3B, CACNG7, SCN2A1, GRIN1, GRIK5, CACNG4, FXYD6, CACNA2D2, KCNIP1, FXYD7, TTYH3, KCNK9, GRIA1, CHRNA4, CACNA1H, KCTD13, KCTD12	2.10875
GOTERM_MF_FAT	GO:0019829~cation-transporting ATPase activity	6	0.00365346	ATP2B1, ATP2B2, ATP6V1A, ATP6V1E1, ATP6V1D, ATP6V1F	5.49386
GOTERM_MF_FAT	GO:0019887~protein kinase regulator activity	8	0.00602993	SH3BP5, CASP3, CDK5R1, PRKAR1B, FGF13, PKIA, CD24A, AGAP2	3.57324
GOTERM_MF_FAT	GO:0030246~carbohydrate binding	13	0.00607623	NCAM1, APP, DGCR2, NPTX2, SPOCK2, GFPT1, ATRN, L1CAM, PFKM, NCAN, CD24A, APLP1, LPHN1	2.4543
GOTERM_MF_FAT	GO:0005529~sugar binding	8	0.00690668	DGCR2, NPTX2, GFPT1, ATRN, L1CAM, PFKM, NCAN, LPHN1	3.48816
GOTERM_MF_FAT	GO:0005328~neurotransmitter:sodium symporter activity	4	0.00729819	SLC6A1, SLC6A11, SLC6A5, SLC6A17	9.15643
GOTERM_MF_FAT	GO:0030955~potassium ion binding	10	0.0073278	ATP1B1, KCNK9, SLC24A3, ATP1B2, SLC12A5, SCN2A1, ATP1A3, ACAT1, KCNIP1, TTL	2.86139
GOTERM_MF_FAT	GO:0015185~L-gamma-aminobutyric acid transmembrane transporter activity	3	0.00854855	SLC32A1, SLC6A1, SLC6A11	18.3129
GOTERM_MF_FAT	GO:0022836~gated channel activity	16	0.0094164	GABRG2, GLRB, SCN3B, CACNG7, SCN2A1, GRIN1, GRIK5, CACNG4, CACNA2D2, KCNIP1, KCNK9, GRIA1, CHRNA4, CACNA1H, KCTD13, KCTD12	2.07806
GOTERM_MF_FAT	GO:0030295~protein kinase activator activity	4	0.0105101	CDK5R1, FGF13, CD24A, AGAP2	8.13905
GOTERM_MF_FAT	GO:0015370~solute:sodium symporter activity	5	0.0116788	SLC32A1, SLC6A1, SLC6A11, SLC6A5, SLC6A17	5.38614
GOTERM_MF_FAT	GO:0031420~alkali metal ion binding	12	0.0117219	ATP1B1, KCNK9, SLC17A6, SLC24A3, SCN3B, ATP1B2, SLC12A5, SCN2A1, ATP1A3, ACAT1, KCNIP1, TTL	2.36295
GOTERM_MF_FAT	GO:0008601~protein phosphatase type 2A regulator activity	4	0.0190354	PPP2R5B, PPP2R2B, PPP2R2C, PPP2R2D	6.65922
GOTERM_MF_FAT	GO:0019207~kinase regulator activity	8	0.0215538	SH3BP5, CASP3, CDK5R1, PRKAR1B, FGF13, PKIA, CD24A, AGAP2	2.81736
GOTERM_MF_FAT	GO:0042623~ATPase activity, coupled	15	0.0244704	ATP1B1, ATP1B2, ATP1A3, ATP6V1G2, ATP6V1D, ATP6V1F, ATP2B1, ATP6V1C1, ATP6V1A, ATP2B2, ATP9A, ATP6V1E1, LONRF2, CHD5, NSF	1.90759
GOTERM_MF_FAT	GO:0015179~L-amino acid transmembrane transporter activity	5	0.0247471	SLC32A1, SLC17A6, SLC6A1, SLC6A11, SERINC1	4.36021
GOTERM_MF_FAT	GO:0008092~cytoskeletal protein binding	24	0.0254758	PHACTR1, CDK5R1, STX1A, GABARAPL1, SHROOM2, APC2, NDN, WASF1, ABLIM3, PTPN4, SDC3, PFN2, YWHAG, GPHN, EPB4.1L1, MAP1LC3A, MAPT, KIFAP3, HPCA, GM11223, TMOD2, MAPRE2, CLASP2, STMN1, MAPRE3	1.59821
GOTERM_MF_FAT	GO:0030276~clathrin binding	3	0.0264888	AP2B1, CALY, SNAP91	10.9877
GOTERM_MF_FAT	GO:0046961~proton-transporting ATPase activity, rotational mechanism	4	0.0304374	ATP6V1A, ATP6V1E1, ATP6V1D, ATP6V1F	5.63473
GOTERM_MF_FAT	GO:0015294~solute:cation symporter activity	6	0.0352097	SLC32A1, SLC6A1, SLC6A11, SLC6A5, SLC12A5, SLC6A17	3.23168
GOTERM_MF_FAT	GO:0015631~tubulin binding	8	0.0367749	MAP1LC3A, APC2, NDN, MAPT, GM11223, MAPRE2, STMN1, CLASP2, MAPRE3	2.52591
GOTERM_MF_FAT	GO:0019209~kinase activator activity	4	0.0372139	CDK5R1, FGF13, CD24A, AGAP2	5.23225
GOTERM_MF_FAT	GO:0005391~sodium:potassium-exchanging ATPase activity	3	0.0383187	ATP1B1, ATP1B2, ATP1A3	9.15643
GOTERM_MF_FAT	GO:0022890~inorganic cation transmembrane transporter activity	10	0.0406175	ATP2B1, ATP6V1C1, ATP2B2, ATP6V1A, ATP6V0E2, ATP6V1E1, ATP1A3, ATP6V1G2, ATP6V1D, ATP6V1F	2.15445
GOTERM_MF_FAT	GO:0046873~metal ion transmembrane transporter activity	14	0.0427647	SCN3B, CACNG7, SCN2A1, GRIN1, CACNG4, CACNA2D2, KCNIP1, ATP2B1, ATP2B2, KCNK9, CHRNA4, CACNA1H, KCTD13, KCTD12	1.8183
GOTERM_MF_FAT	GO:0005261~cation channel activity	12	0.0452591	KCNK9, SCN3B, CACNG7, GRIN1, SCN2A1, CACNG4, CACNA1H, CHRNA4, KCTD13, CACNA2D2, KCNIP1, KCTD12	1.92767
GOTERM_MF_FAT	GO:0015293~symporter activity	8	0.0465249	SLC32A1, SLC17A6, SLC6A1, SLC24A3, SLC6A11, SLC6A5, SLC12A5, SLC6A17	2.40169
GOTERM_MF_FAT	GO:0005230~extracellular ligand-gated ion channel activity	6	0.0483661	GABRG2, GLRB, GRIA1, GRIN1, GRIK5, CHRNA4	2.96965
KEGG_PATHWAY	mmu04020:Calcium signaling pathway	16	0.000539232	ADCY1, SLC25A4, CAMK2G, GRIN1, PPP3R1, PRKCB, ATP2B1, GNAL, ATP2B2, GNAQ, PPP3CB, CALM3, CACNA1H, GNAS, CAMK2B, PRKACB, CALM2	2.71345
KEGG_PATHWAY	mmu04912:GnRH signaling pathway	12	0.00194838	CDC42, ADCY1, GNAQ, GRB2, CAMK2G, CALM3, MAPK9, CAMK2B, MAPK8, GNAS, PRKACB, CALM2, PRKCB	2.92544
KEGG_PATHWAY	mmu04514:Cell adhesion molecules (CAMs)	10	0.00198441	NCAM1, NCAM2, CADM3, PVRL1, NRXN2, CNTNAP2, CNTN1, NLGN2, L1CAM, SDC3	3.39181
KEGG_PATHWAY	mmu04720:Long-term potentiation	11	0.00266249	ADCY1, GNAQ, GRIA1, CAMK2G, GRIN1, PPP3CB, PPP3R1, CALM3, CAMK2B, PRKACB, CALM2, PRKCB	3.01098
KEGG_PATHWAY	mmu04010:MAPK signaling pathway	21	0.00529697	GRB2, CACNG7, PTPN5, PPP3R1, CACNG4, FGF13, CACNA2D2, PRKCB, CDC42, MAX, CASP3, RAC3, MAPT, RASGRP2, GM11223, PPP3CB, CACNA1H, MAPK9, MAPK8, STMN1, PRKACB, DUSP8	1.90494
KEGG_PATHWAY	mmu04130:SNARE interactions in vesicular transport	7	0.00589538	STX1A, STX7, SNAP47, VAMP2, VAMP1, STX1B, SNAP25	4.04505
KEGG_PATHWAY	mmu04740:Olfactory transduction	5	0.00722144	GNAL, CAMK2G, CALM3, CAMK2B, PRKACB, CALM2	6.0009
KEGG_PATHWAY	mmu04360:Axon guidance	15	0.00751217	EFNB3, GNAI1, PLXNA2, LIMK1, ABLIM3, EFNA3, DPYSL5, PPP3R1, L1CAM, DPYSL2, SLIT1, CDC42, RAC3, PPP3CB, SRGAP3	2.16699
KEGG_PATHWAY	mmu04540:Gap junction	11	0.00789688	ADCY1, TUBB2B, GNAQ, GNAI1, GRB2, TUBB2A, GNAS, PRKACB, TUBA1A, TUBB3, PRKCB	2.60039
KEGG_PATHWAY	mmu04916:Melanogenesis	10	0.00990278	ADCY1, GNAO1, GNAQ, GNAI1, CAMK2G, CALM3, CAMK2B, GNAS, PRKACB, CALM2, PRKCB	2.69006
KEGG_PATHWAY	mmu00650:Butanoate metabolism	5	0.0345187	ABAT, BDH1, ACAT1, GAD1, PDHB	3.90058
KEGG_PATHWAY	mmu05014:Amyotrophic lateral sclerosis (ALS)	7	0.0385348	CASP3, GRIA1, GRIN1, PPP3CB, PPP3R1, NEFL, NEFM	2.73041
KEGG_PATHWAY	mmu00010:Glycolysis / Gluconeogenesis	6	0.0436033	ALDOC, ENO2, PFKP, HK1, PFKM, PDHB	3.01981

## Sheet: Table S7
Supplementary Table S7. Significant (p<0.05) GO terms associated with transcripts enriched on the axonal side.
category	term	count	p-value	genes	fold enrichment
GOTERM_BP_FAT	GO:0007049~cell cycle	55	2.60163e-08	SEPT2, PRC1, E2F8, AURKA, AURKB, PTTG1, LATS2, CDCA8, NDE1, RAD21, INCENP, RANBP1, H2AFX, TUBG1, CCNA2, CDCA3, ANAPC1, CDK1, ANP32B, PDPN, LIG1, TPX2, CDK6, MYH9, MCM3, UBE2C, MCM6, NCAPD2, CCND1, UHRF1, CCND2, BUB1B, PMP22, CKS1B, AHCTF1, CEP55, ITGB1, RPA1, PRR5, HJURP, TCF3, TRP53, GM12184, MKI67, NASP, CDC20, GM7901, SEPT11, CCNB2, PLK2, DUSP1, PLK1, SETD8, SMC1A, CHAF1B	2.20963
GOTERM_BP_FAT	GO:0034728~nucleosome organization	15	9.03721e-08	HIST1H1E, HIST1H2AF, HIST1H1C, HIST1H1B, NASP, HIST1H1A, NAP1L1, HIST2H2BB, HIST1H2BL, HJURP, HIST2H2AC, HIST1H2AK, H2AFX, HIST1H4D, GM8203	5.94017
GOTERM_BP_FAT	GO:0006323~DNA packaging	17	1.71007e-07	HIST1H1E, HIST1H1C, HIST1H2AF, HIST1H1B, HIST1H1A, NAP1L1, NCAPD2, HIST2H2BB, HIST1H2BL, HJURP, HIST2H2AC, SMARCC1, HIST1H2AK, H2AFX, HIST1H4D, GM8203, TOP2A	4.92354
GOTERM_BP_FAT	GO:0006412~translation	35	2.90627e-07	EEF1B2, RPL35, EIF5A, GM15427, RPS2, GM14586, RPS26, RPS28, RPL32, RPL7, RPL8, EIF3F, RPLP1, EIF3K, GM15772, EIF3I, RPL4, FLT3L, RPS21, GM10443, RPSA, GM6472, EIF1AD, DENR, RPS5, TARS, TRNAU1AP, GM4149, RPS19, RPL41, RPL18A, EIF4H, RPS14, RPS15, RPS11, GM9843, GM14303	2.6324
GOTERM_BP_FAT	GO:0006334~nucleosome assembly	14	3.99973e-07	HIST1H1E, HIST1H2AF, HIST1H1C, HIST1H1B, HIST1H1A, NAP1L1, HIST2H2BB, HIST1H2BL, HJURP, HIST2H2AC, HIST1H2AK, H2AFX, HIST1H4D, GM8203	5.78008
GOTERM_BP_FAT	GO:0031497~chromatin assembly	14	6.79775e-07	HIST1H1E, HIST1H2AF, HIST1H1C, HIST1H1B, HIST1H1A, NAP1L1, HIST2H2BB, HIST1H2BL, HJURP, HIST2H2AC, HIST1H2AK, H2AFX, HIST1H4D, GM8203	5.54416
GOTERM_BP_FAT	GO:0065004~protein-DNA complex assembly	14	8.76542e-07	HIST1H1E, HIST1H2AF, HIST1H1C, HIST1H1B, HIST1H1A, NAP1L1, HIST2H2BB, HIST1H2BL, HJURP, HIST2H2AC, HIST1H2AK, H2AFX, HIST1H4D, GM8203	5.43328
GOTERM_BP_FAT	GO:0022403~cell cycle phase	34	9.68565e-07	SEPT2, AHCTF1, CEP55, PTTG1, AURKB, ITGB1, LATS2, RPA1, CDCA8, NDE1, RAD21, INCENP, RANBP1, H2AFX, TUBG1, CCNA2, TCF3, CDCA3, ANAPC1, CDK1, ANP32B, MKI67, TPX2, CDC20, MYH9, UBE2C, NCAPD2, CCND1, CCNB2, CCND2, PLK1, BUB1B, SETD8, SMC1A	2.54732
GOTERM_BP_FAT	GO:0000278~mitotic cell cycle	30	1.40449e-06	SEPT2, AHCTF1, AURKA, PTTG1, AURKB, CEP55, ITGB1, LATS2, CDCA8, NDE1, RAD21, INCENP, TUBG1, CCNA2, TCF3, CDCA3, ANAPC1, CDK1, ANP32B, CDC20, UBE2C, NCAPD2, CCND1, CCNB2, PLK2, PLK1, CCND2, BUB1B, SETD8, SMC1A	2.70761
GOTERM_BP_FAT	GO:0051301~cell division	32	1.41703e-06	CKS1B, SEPT2, PRC1, AHCTF1, CEP55, PTTG1, AURKB, LATS2, CDCA8, NDE1, RAD21, INCENP, CCNA2, TOP2A, CDCA3, ANAPC1, CDK1, LIG1, CDC20, CDK6, MYH9, UBE2C, SEPT11, MCM5, NCAPD2, CCND1, CCNB2, CCND2, PLK1, BUB1B, SETD8, SMC1A	2.5981
GOTERM_BP_FAT	GO:0007517~muscle organ development	18	4.59457e-06	MYL6, SCHIP1, CAV1, CRYAB, HIST1H1B, TNC, FGFRL1, HSPG2, TAGLN2, FLNB, ITGB1, TPM1, FXR1, GPX1, NRG1, COL11A1, F2R, SERP1	3.71577
GOTERM_BP_FAT	GO:0000279~M phase	29	8.07824e-06	SEPT2, AHCTF1, PTTG1, AURKB, CEP55, LATS2, RPA1, CDCA8, NDE1, RAD21, INCENP, RANBP1, H2AFX, TUBG1, CCNA2, CDCA3, ANAPC1, CDK1, MKI67, TPX2, CDC20, MYH9, UBE2C, NCAPD2, CCNB2, PLK1, BUB1B, SETD8, SMC1A	2.53483
GOTERM_BP_FAT	GO:0022402~cell cycle process	36	9.94332e-06	SEPT2, AHCTF1, CEP55, PTTG1, AURKB, ITGB1, LATS2, RPA1, CDCA8, NDE1, RAD21, INCENP, H2AFX, RANBP1, TUBG1, CCNA2, TCF3, CDCA3, ANAPC1, CDK1, ANP32B, MKI67, TPX2, CDC20, MYH9, GM7901, UBE2C, NCAPD2, CCND1, CCNB2, CCND2, PLK1, BUB1B, SETD8, PMP22, SMC1A	2.22473
GOTERM_BP_FAT	GO:0006333~chromatin assembly or disassembly	16	1.06427e-05	HIST1H1E, HIST1H2AF, HIST1H1C, HIST1H1B, HIST1H1A, NAP1L1, HIST2H2BB, CDYL, HIST1H2BL, HJURP, HIST2H2AC, SMARCC1, HIST1H2AK, H2AFX, HIST1H4D, GM8203	3.88091
GOTERM_BP_FAT	GO:0045165~cell fate commitment	14	1.17002e-05	TRP53, SOX2, PAX6, SMAD4, SMAD2, ITGB1, SPRY2, SPRY1, SALL1, OLIG1, OLIG2, TGFB1I1, NRG1, TCF3	4.38167
GOTERM_BP_FAT	GO:0030036~actin cytoskeleton organization	19	1.53489e-05	LIMA1, SHROOM3, ACTN4, CNN3, WASF2, ACTN1, CSRP1, MYH9, ITGB1, FLNA, EPB4.1L2, PFN1, PRR5, EZR, FAT1, TMSB4X, CNN2, GM9844, PLS3	3.26271
GOTERM_BP_FAT	GO:0030029~actin filament-based process	20	1.58097e-05	MYL6, LIMA1, SHROOM3, ACTN4, CNN3, WASF2, ACTN1, CSRP1, MYH9, ITGB1, FLNA, EPB4.1L2, PFN1, PRR5, EZR, FAT1, TMSB4X, CNN2, GM9844, PLS3	3.12977
GOTERM_BP_FAT	GO:0042127~regulation of cell proliferation	32	3.02642e-05	4933413G19RIK, HMGN1, CAV1, GNAI2, FOXM1, IFITM3, CSF1, SOX2, FGFRL1, PAX6, PPT2, PAWR, ZEB1, ITGB1, FTH1, RPA1, SPRY2, SPRY1, FLT3L, TCF3, COL18A1, TRP53, ODC1, IRS2, CRIP2, SMAD4, SPARC, CTNNA1, TNS3, CCND2, TGIF1, IGFBP3, F2R	2.24168
GOTERM_BP_FAT	GO:0043933~macromolecular complex subunit organization	30	3.04113e-05	CAV1, SEPT2, HIST1H2AF, NAP1L1, AHCTF1, IGF1R, HJURP, HIST1H2BL, HIST2H2AC, TUBB6, SCARB1, H2AFX, TUBG1, HIST1H4D, NRG1, TUBA1B, GM8203, HIST1H1E, HIST1H1C, HIST1H1B, NASP, HIST1H1A, ANXA5, FLNA, HIST2H2BB, RPS14, GTF2F1, RRM2, HIST1H2AK, LAMC1	2.31927
GOTERM_BP_FAT	GO:0034621~cellular macromolecular complex subunit organization	23	8.10378e-05	HIST1H1E, SEPT2, HIST1H1C, HIST1H2AF, HIST1H1B, NASP, HIST1H1A, NAP1L1, AHCTF1, FLNA, HIST2H2BB, HJURP, HIST1H2BL, HIST2H2AC, RPS14, TUBB6, HIST1H2AK, H2AFX, TUBG1, HIST1H4D, NRG1, GM8203, TUBA1B	2.55031
GOTERM_BP_FAT	GO:0034622~cellular macromolecular complex assembly	21	0.000118761	HIST1H1E, SEPT2, HIST1H1C, HIST1H2AF, HIST1H1B, HIST1H1A, NAP1L1, AHCTF1, FLNA, HIST2H2BB, HIST1H2BL, HJURP, HIST2H2AC, RPS14, TUBB6, HIST1H2AK, H2AFX, TUBG1, HIST1H4D, GM8203, TUBA1B	2.629
GOTERM_BP_FAT	GO:0065003~macromolecular complex assembly	27	0.000122264	CAV1, SEPT2, HIST1H2AF, NAP1L1, AHCTF1, IGF1R, HIST1H2BL, HJURP, HIST2H2AC, TUBB6, H2AFX, HIST1H4D, TUBG1, GM8203, TUBA1B, HIST1H1E, HIST1H1C, HIST1H1B, HIST1H1A, ANXA5, FLNA, HIST2H2BB, GTF2F1, RRM2, RPS14, HIST1H2AK, LAMC1	2.26807
GOTERM_BP_FAT	GO:0000280~nuclear division	22	0.000139036	ANAPC1, CDK1, SEPT2, AHCTF1, CDC20, AURKB, CEP55, PTTG1, UBE2C, LATS2, NCAPD2, NDE1, CDCA8, RAD21, CCNB2, PLK1, INCENP, BUB1B, SETD8, SMC1A, CCNA2, CDCA3	2.52604
GOTERM_BP_FAT	GO:0007067~mitosis	22	0.000139036	ANAPC1, CDK1, SEPT2, AHCTF1, CDC20, AURKB, CEP55, PTTG1, UBE2C, LATS2, NCAPD2, NDE1, CDCA8, RAD21, CCNB2, PLK1, INCENP, BUB1B, SETD8, SMC1A, CCNA2, CDCA3	2.52604
GOTERM_BP_FAT	GO:0000087~M phase of mitotic cell cycle	22	0.000194018	ANAPC1, CDK1, SEPT2, AHCTF1, CDC20, AURKB, CEP55, PTTG1, UBE2C, LATS2, NCAPD2, NDE1, CDCA8, RAD21, CCNB2, PLK1, INCENP, BUB1B, SETD8, SMC1A, CCNA2, CDCA3	2.46763
GOTERM_BP_FAT	GO:0048285~organelle fission	22	0.000210451	ANAPC1, CDK1, SEPT2, AHCTF1, CDC20, AURKB, CEP55, PTTG1, UBE2C, LATS2, NCAPD2, NDE1, CDCA8, RAD21, CCNB2, PLK1, INCENP, BUB1B, SETD8, SMC1A, CCNA2, CDCA3	2.45345
GOTERM_BP_FAT	GO:0030334~regulation of cell migration	11	0.000415412	COL18A1, PRR5, IRS2, PDPN, CLIC4, CXCR4, CSF1, PAX6, TMSB4X, THBS1, VCL	3.88091
GOTERM_BP_FAT	GO:0008284~positive regulation of cell proliferation	18	0.000427946	4933413G19RIK, COL18A1, ODC1, IRS2, GNAI2, CRIP2, FOXM1, CSF1, SOX2, PAX6, PPT2, ITGB1, RPA1, TNS3, CCND2, TGIF1, FLT3L, TCF3, F2R	2.62618
GOTERM_BP_FAT	GO:0007010~cytoskeleton organization	25	0.000467317	LIMA1, SHROOM3, CNN3, WASF2, ITGB1, PFN1, NDE1, PRR5, EZR, FAT1, CNN2, RANBP1, TUBG1, TUBA1B, PLS3, ACTN4, TPX2, ACTN1, CSRP1, SOD1, MYH9, FLNA, EPB4.1L2, TMSB4X, GM9844	2.16569
GOTERM_BP_FAT	GO:0051270~regulation of cell motion	12	0.000473487	COL18A1, PRR5, IRS2, ACTN4, PDPN, CLIC4, CXCR4, CSF1, PAX6, TMSB4X, THBS1, VCL	3.5281
GOTERM_BP_FAT	GO:0010033~response to organic substance	24	0.000810015	IRS2, CAV1, CYP1B1, MAT2A, ACADS, EPHX1, DEK, SMAD2, CLIC1, ANXA5, VGF, SOD1, TIMP3, LATS2, TRF, B2M, CCND1, EIF4EBP1, EIF4EBP2, COL1A1, TCF3, CYR61, F2R, SERP1	2.12653
GOTERM_BP_FAT	GO:0040012~regulation of locomotion	11	0.000851822	COL18A1, PRR5, IRS2, PDPN, CLIC4, CXCR4, CSF1, PAX6, TMSB4X, THBS1, VCL	3.5575
GOTERM_BP_FAT	GO:0060537~muscle tissue development	12	0.000896725	MYL6, SCHIP1, GPX1, CAV1, TNC, HSPG2, NRG1, COL11A1, TPM1, ITGB1, FLNB, F2R	3.27964
GOTERM_BP_FAT	GO:0009611~response to wounding	15	0.00141341	EFEMP2, GJA1, SGMS1, SOD1, ANXA5, TIMP3, TRF, C1QA, C1QB, GPX1, CD44, STAB1, THBS1, F2R, FN1	2.64608
GOTERM_BP_FAT	GO:0051276~chromosome organization	30	0.00143222	HMGN1, HIST1H2AF, EZH2, NAP1L1, PTTG1, RPA1, CDYL, HJURP, HIST1H2BL, HIST2H2AC, H2AFX, HIST1H4D, TOP2A, GM8203, TCF3, TRP53, HIST1H1E, HIST1H1C, HIST1H1B, NASP, HIST1H1A, NCAPD2, HIST2H2BB, SMARCE1, SMARCC1, RUVBL2, SETD8, HIST1H2AK, SMC1A, RBM14	1.85394
GOTERM_BP_FAT	GO:0008360~regulation of cell shape	8	0.00143717	EPB4.1L2, SHROOM3, EZR, PDPN, FERMT2, CDC42SE1, MYH9, FN1	4.56578
GOTERM_BP_FAT	GO:0007155~cell adhesion	27	0.00161734	CADM1, TNC, FERMT2, ITGB1, VCL, CD44, ITGAV, FAT1, COL12A1, SCARB1, ZYX, GPNMB, THBS1, COL11A1, SPP1, FN1, CYR61, COL18A1, MPDZ, PDPN, LGALS1, HSPG2, ITGA3, MYH9, CTNNA1, STAB1, LAMC1	1.91913
GOTERM_BP_FAT	GO:0022610~biological adhesion	27	0.00161734	CADM1, TNC, FERMT2, ITGB1, VCL, CD44, ITGAV, FAT1, COL12A1, SCARB1, ZYX, GPNMB, THBS1, COL11A1, SPP1, FN1, CYR61, COL18A1, MPDZ, PDPN, LGALS1, HSPG2, ITGA3, MYH9, CTNNA1, STAB1, LAMC1	1.91913
GOTERM_BP_FAT	GO:0043409~negative regulation of MAPKKK cascade	5	0.0016955	SPRY2, IGF1R, SPRY1, CAV1, CDC42SE1	8.82025
GOTERM_BP_FAT	GO:0014706~striated muscle tissue development	11	0.00181267	MYL6, GPX1, CAV1, TNC, HSPG2, NRG1, COL11A1, TPM1, ITGB1, FLNB, F2R	3.23409
GOTERM_BP_FAT	GO:0051272~positive regulation of cell motion	7	0.00208116	COL18A1, PRR5, IRS2, ACTN4, PDPN, CSF1, THBS1	5.03081
GOTERM_BP_FAT	GO:0002064~epithelial cell development	5	0.00244106	COL18A1, GPX1, SHROOM3, GJA1, VEZF1	8.08523
GOTERM_BP_FAT	GO:0006260~DNA replication	14	0.00314521	SSRP1, GINS2, SSBP1, NASP, LIG1, NFIX, MCM3, MCM5, MCM6, RPA1, RRM2, PCNA, CHAF1B, RBMS1	2.53891
GOTERM_BP_FAT	GO:0048663~neuron fate commitment	6	0.0035796	SOX2, SMAD4, PAX6, OLIG1, OLIG2, NRG1	5.54416
GOTERM_BP_FAT	GO:0022604~regulation of cell morphogenesis	11	0.00388216	EPB4.1L2, SHROOM3, EZR, PDPN, PLXNB2, FERMT2, SMAD4, CDC42SE1, SMAD2, MYH9, FN1	2.92397
GOTERM_BP_FAT	GO:0042060~wound healing	8	0.00440956	GPX1, CD44, EFEMP2, GJA1, ANXA5, TIMP3, FN1, F2R	3.78626
GOTERM_BP_FAT	GO:0006325~chromatin organization	24	0.00529035	HMGN1, HIST1H1E, HIST1H1C, HIST1H2AF, HIST1H1B, NASP, HIST1H1A, EZH2, NAP1L1, HIST2H2BB, CDYL, SMARCE1, HJURP, HIST1H2BL, HIST2H2AC, SMARCC1, SETD8, HIST1H2AK, H2AFX, RUVBL2, HIST1H4D, RBM14, GM8203, TCF3	1.84075
GOTERM_BP_FAT	GO:0030335~positive regulation of cell migration	6	0.00543942	COL18A1, PRR5, IRS2, PDPN, CSF1, THBS1	5.06206
GOTERM_BP_FAT	GO:0000910~cytokinesis	6	0.00658708	SEPT2, PRC1, INCENP, AHCTF1, AURKB, MYH9	4.85114
GOTERM_BP_FAT	GO:0010648~negative regulation of cell communication	13	0.00678421	TRP53, CAV1, GNAI2, SOX2, EZH2, FGFRL1, CDC42SE1, PAWR, IGF1R, SPRY2, CCND1, SPRY1, TGIF1	2.42557
GOTERM_BP_FAT	GO:0010741~negative regulation of protein kinase cascade	5	0.00762305	SPRY2, IGF1R, SPRY1, CAV1, CDC42SE1	6.06392
GOTERM_BP_FAT	GO:0040037~negative regulation of fibroblast growth factor receptor signaling pathway	3	0.00763135	SPRY2, SPRY1, FGFRL1	19.4046
GOTERM_BP_FAT	GO:0042989~sequestering of actin monomers	3	0.00763135	PFN1, TMSB4X, GM9844	19.4046
GOTERM_BP_FAT	GO:0009968~negative regulation of signal transduction	12	0.00779967	TRP53, SPRY2, IGF1R, CCND1, SPRY1, CAV1, FGFRL1, EZH2, SOX2, TGIF1, CDC42SE1, PAWR	2.50381
GOTERM_BP_FAT	GO:0040017~positive regulation of locomotion	6	0.00789427	COL18A1, PRR5, IRS2, PDPN, CSF1, THBS1	4.65709
GOTERM_BP_FAT	GO:0043062~extracellular structure organization	11	0.0081672	COL18A1, CADM1, TNC, HSPG2, LAMC1, NRG1, COL11A1, SERPINH1, CYR61, F2R, ANXA2	2.63519
GOTERM_BP_FAT	GO:0051017~actin filament bundle formation	4	0.00896211	LIMA1, EZR, ACTN4, ACTN1	8.62425
GOTERM_BP_FAT	GO:0006954~inflammatory response	9	0.00905492	C1QA, C1QB, CD44, STAB1, SGMS1, THBS1, TRF, FN1, F2R	3.01105
GOTERM_BP_FAT	GO:0060429~epithelium development	15	0.00920713	COL18A1, SHROOM3, CSF1, TNC, PAX6, SMAD4, GJA1, SMAD2, IGF1R, GPX1, PFN1, CD44, TGIF1, TGFB1I1, VEZF1	2.15606
GOTERM_BP_FAT	GO:0000302~response to reactive oxygen species	6	0.00937134	GPX1, UCP2, TXNRD1, COL1A1, SOD1, MT3	4.47798
GOTERM_BP_FAT	GO:0007015~actin filament organization	7	0.0106086	LIMA1, EZR, ACTN4, FAT1, ACTN1, PLS3, FLNA	3.67113
GOTERM_BP_FAT	GO:0001708~cell fate specification	6	0.0110282	SPRY1, SALL1, SOX2, PAX6, OLIG2, ITGB1	4.31212
GOTERM_BP_FAT	GO:0006940~regulation of smooth muscle contraction	4	0.0123212	CAV1, CALD1, SOD1, F2R	7.76182
GOTERM_BP_FAT	GO:0006879~cellular iron ion homeostasis	4	0.0123212	FTL1, SOD1, GM10116, FTH1, TRF	7.76182
GOTERM_BP_FAT	GO:0035295~tube development	16	0.0124446	SHROOM3, PDPN, CSF1, SMAD4, GJA1, SMAD2, NR4A3, PFN1, SPRY2, TNS3, SPRY1, CD44, CXCR4, SALL1, TGIF1, TRAF4	2.01606
GOTERM_BP_FAT	GO:0001885~endothelial cell development	3	0.0147449	COL18A1, GPX1, VEZF1	14.5534
GOTERM_BP_FAT	GO:0048729~tissue morphogenesis	14	0.0148478	SHROOM3, CSF1, TNC, SMAD4, SMAD2, NR4A3, TPM1, IGF1R, PFN1, CD44, TGIF1, TXNRD1, TGFB1I1, COL11A1	2.10592
GOTERM_BP_FAT	GO:0048514~blood vessel morphogenesis	13	0.0155957	4933413G19RIK, COL18A1, CAV1, FOXM1, WASF2, GJA1, MYH9, ANXA2, ZFP36L1, GPX1, CXCR4, ITGAV, VEZF1, CYR61	2.17465
GOTERM_BP_FAT	GO:0006259~DNA metabolic process	25	0.0165635	TRP53, HMGN1, GINS2, SSRP1, SSBP1, LIG1, NASP, NFIX, PTTG1, MCM3, SOD1, MCM5, MCM6, RPA1, UHRF1, RAD21, RRM2, PCNA, RUVBL2, H2AFX, SMC1A, TCF3, TOP2A, CHAF1B, RBMS1	1.64445
GOTERM_BP_FAT	GO:0008285~negative regulation of cell proliferation	14	0.0167112	TRP53, CAV1, IFITM3, FGFRL1, PAX6, SMAD4, PAWR, ZEB1, CTNNA1, FTH1, SPRY2, SPRY1, TGIF1, IGFBP3	2.07377
GOTERM_BP_FAT	GO:0060538~skeletal muscle organ development	7	0.0172841	MYL6, GPX1, CAV1, TNC, FGFRL1, FLNB, F2R	3.31297
GOTERM_BP_FAT	GO:0001944~vasculature development	15	0.0185071	4933413G19RIK, COL18A1, CAV1, PDPN, FOXM1, WASF2, GJA1, MYH9, ANXA2, ZFP36L1, GPX1, CXCR4, ITGAV, COL1A1, VEZF1, CYR61	1.98006
GOTERM_BP_FAT	GO:0006937~regulation of muscle contraction	5	0.0204758	ANXA6, CAV1, CALD1, SOD1, F2R	4.62013
GOTERM_BP_FAT	GO:0010035~response to inorganic substance	8	0.0215795	GPX1, CCND1, CAV1, UCP2, TXNRD1, COL1A1, SOD1, MT3	2.82248
GOTERM_BP_FAT	GO:0050818~regulation of coagulation	3	0.0237447	ANXA5, F2R, ANXA2	11.6427
GOTERM_BP_FAT	GO:0043534~blood vessel endothelial cell migration	3	0.0237447	GPX1, SCARB1, MYH9	11.6427
GOTERM_BP_FAT	GO:0030198~extracellular matrix organization	7	0.0238722	COL18A1, HSPG2, LAMC1, COL11A1, SERPINH1, CYR61, ANXA2	3.08709
GOTERM_BP_FAT	GO:0006952~defense response	13	0.0250899	H2-K1, C1QA, C1QB, CD44, STAB1, SGMS1, CLIC1, COTL1, THBS1, TRF, FN1, F2R, B2M	2.03435
GOTERM_BP_FAT	GO:0031099~regeneration	4	0.0261903	GPX1, GJA1, TIMP3, GAS6	5.97063
GOTERM_BP_FAT	GO:0009725~response to hormone stimulus	10	0.0277134	IRS2, EIF4EBP1, CAV1, EIF4EBP2, MAT2A, ACADS, COL1A1, VGF, TIMP3, LATS2	2.31007
GOTERM_BP_FAT	GO:0042692~muscle cell differentiation	8	0.0280736	GPX1, LGALS1, TNC, MYH9, NRG1, IFRD1, ITGB1, F2R	2.67649
GOTERM_BP_FAT	GO:0030855~epithelial cell differentiation	7	0.0290913	COL18A1, GPX1, SHROOM3, PAX6, GJA1, TGFB1I1, VEZF1	2.95287
GOTERM_BP_FAT	GO:0045596~negative regulation of cell differentiation	12	0.0300548	TRP53, CCND1, CAV1, EZH2, SOX2, PAX6, RHOC, ZEB1, TGFB1I1, CTNNA1, ITGB1, MT3	2.06066
GOTERM_BP_FAT	GO:0060284~regulation of cell development	11	0.0301433	TRP53, PLXNB2, SOX2, SMAD4, PAX6, TGIF1, RHOC, SMAD2, CTNNA1, IGFBP3, MT3	2.15606
GOTERM_BP_FAT	GO:0001568~blood vessel development	14	0.0318341	4933413G19RIK, COL18A1, CAV1, FOXM1, WASF2, GJA1, MYH9, ANXA2, ZFP36L1, GPX1, CXCR4, ITGAV, COL1A1, VEZF1, CYR61	1.89975
GOTERM_BP_FAT	GO:0055072~iron ion homeostasis	4	0.0320926	FTL1, SOD1, GM10116, FTH1, TRF	5.54416
GOTERM_BP_FAT	GO:0010811~positive regulation of cell-substrate adhesion	4	0.0320926	CSF1, THBS1, CYR61, SPP1	5.54416
GOTERM_BP_FAT	GO:0030856~regulation of epithelial cell differentiation	4	0.0320926	CCND1, CAV1, PAX6, ZEB1	5.54416
GOTERM_BP_FAT	GO:0002526~acute inflammatory response	4	0.0320926	C1QA, C1QB, TRF, FN1	5.54416
GOTERM_BP_FAT	GO:0010810~regulation of cell-substrate adhesion	5	0.0322284	CSF1, COL1A1, THBS1, CYR61, SPP1	4.04262
GOTERM_BP_FAT	GO:0001525~angiogenesis	9	0.0327753	COL18A1, GPX1, CXCR4, ITGAV, WASF2, MYH9, VEZF1, CYR61, ANXA2	2.39234
GOTERM_BP_FAT	GO:0016477~cell migration	14	0.0334352	SCHIP1, WASF2, PAX6, GJA1, ITGA3, MYH9, ITGB1, GPX1, TNS3, NDE1, CXCR4, SCARB1, LAMC1, NRG1	1.88655
GOTERM_BP_FAT	GO:0009967~positive regulation of signal transduction	10	0.0338048	GPX1, IGF1R, LITAF, CSF1, SOX2, SMAD4, THBS1, CTNNA1, NRG1, FLNA	2.23041
GOTERM_BP_FAT	GO:0006563~L-serine metabolic process	3	0.0344193	SHMT2, PSAT1, GM7901	9.70228
GOTERM_BP_FAT	GO:0040036~regulation of fibroblast growth factor receptor signaling pathway	3	0.0344193	SPRY2, SPRY1, FGFRL1	9.70228
GOTERM_BP_FAT	GO:0030857~negative regulation of epithelial cell differentiation	3	0.0344193	CCND1, CAV1, ZEB1	9.70228
GOTERM_BP_FAT	GO:0034614~cellular response to reactive oxygen species	4	0.0386271	GPX1, TXNRD1, SOD1, MT3	5.17455
GOTERM_BP_FAT	GO:0006417~regulation of translation	9	0.0403207	ZFP36L1, TRNAU1AP, EIF4EBP1, PA2G4, EIF4EBP2, EIF3K, EIF5A, FXR1, SERP1	2.29791
GOTERM_BP_FAT	GO:0035239~tube morphogenesis	11	0.0403962	SPRY2, PFN1, SHROOM3, CD44, PDPN, CXCR4, CSF1, SMAD4, GJA1, TGIF1, NR4A3	2.05241
GOTERM_BP_FAT	GO:0051321~meiotic cell cycle	7	0.0416532	RPA1, MKI67, H2AFX, PTTG1, TUBG1, MYH9, SMC1A	2.71664
GOTERM_BP_FAT	GO:0010557~positive regulation of macromolecule biosynthetic process	23	0.0420383	4933413G19RIK, TRP53, FOXM1, SOX2, PAX6, SMAD4, TEAD1, AHCTF1, NR4A1, EIF5A, TEAD2, NFIX, SMAD2, PAWR, ZEB1, NR4A3, FUBP3, GTF2F1, RBM14, CCNA2, TCF3, TOP2A, HNRNPAB, SERP1	1.53898
GOTERM_BP_FAT	GO:0001655~urogenital system development	9	0.0430731	ODC1, SCHIP1, IGF1R, SPRY1, CD44, SALL1, TNC, SMAD4, ADAMTS1	2.26807
GOTERM_BP_FAT	GO:0045168~cell-cell signaling involved in cell fate specification	3	0.0465737	SPRY1, SALL1, SOX2	8.31624
GOTERM_BP_FAT	GO:0031128~developmental induction	3	0.0465737	SPRY1, SALL1, SOX2	8.31624
GOTERM_BP_FAT	GO:0000303~response to superoxide	3	0.0465737	UCP2, SOD1, MT3	8.31624
GOTERM_BP_FAT	GO:0001912~positive regulation of leukocyte mediated cytotoxicity	3	0.0465737	H2-K1, CADM1, B2M	8.31624
GOTERM_BP_FAT	GO:0042246~tissue regeneration	3	0.0465737	GPX1, GJA1, TIMP3	8.31624
GOTERM_BP_FAT	GO:0031343~positive regulation of cell killing	3	0.0465737	H2-K1, CADM1, B2M	8.31624
GOTERM_BP_FAT	GO:0042472~inner ear morphogenesis	5	0.0472245	SPRY2, SOX2, NR4A3, SOD1, COL11A1	3.59344
GOTERM_BP_FAT	GO:0009617~response to bacterium	6	0.0477548	H2-K1, GPX1, STAB1, TCF3, F2R, B2M	2.98532
GOTERM_BP_FAT	GO:0051674~localization of cell	14	0.0483818	SCHIP1, WASF2, PAX6, GJA1, ITGA3, MYH9, ITGB1, GPX1, TNS3, NDE1, CXCR4, SCARB1, LAMC1, NRG1	1.78726
GOTERM_BP_FAT	GO:0048870~cell motility	14	0.0483818	SCHIP1, WASF2, PAX6, GJA1, ITGA3, MYH9, ITGB1, GPX1, TNS3, NDE1, CXCR4, SCARB1, LAMC1, NRG1	1.78726
GOTERM_CC_FAT	GO:0043232~intracellular non-membrane-bounded organelle	119	3.73175e-11	HMGN1, SEPT2, PRC1, AURKA, AURKB, VCL, EBNA1BP2, CDCA8, RAD21, HIST1H2BL, INCENP, RPLP1, H2AFX, TUBG1, ACTN4, GM6472, MPDZ, EMG1, ACTN1, CTNNA1, MYH9, NCAPD2, PA2G4, RPS19, RPS14, RPS15, TGFB1I1, RPS11, MYL6, AKAP12, AHCTF1, CDC42SE1, GM14586, MYL9, PFN1, RPS26, RPS28, RPL7, RPL8, GM15772, HIST1H4D, RPL4, RPS21, TCF3, TRP53, RPSA, MKI67, CSRP1, RPS5, SEPT11, MYO10, GM4149, RPL18A, SMARCC1, PCNA, …	1.73577
GOTERM_CC_FAT	GO:0043228~non-membrane-bounded organelle	119	3.73175e-11	HMGN1, SEPT2, PRC1, AURKA, AURKB, VCL, EBNA1BP2, CDCA8, RAD21, HIST1H2BL, INCENP, RPLP1, H2AFX, TUBG1, ACTN4, GM6472, MPDZ, EMG1, ACTN1, CTNNA1, MYH9, NCAPD2, PA2G4, RPS19, RPS14, RPS15, TGFB1I1, RPS11, MYL6, AKAP12, AHCTF1, CDC42SE1, GM14586, MYL9, PFN1, RPS26, RPS28, RPL7, RPL8, GM15772, HIST1H4D, RPL4, RPS21, TCF3, TRP53, RPSA, MKI67, CSRP1, RPS5, SEPT11, MYO10, GM4149, RPL18A, SMARCC1, PCNA, …	1.73577
GOTERM_CC_FAT	GO:0000786~nucleosome	13	5.19891e-08	HIST1H1E, HIST1H2AF, HIST1H1C, HIST1H1B, HIST1H1A, HIST2H2BB, HIST1H2BL, HIST2H2AC, HIST1H2AK, H2AFX, HIST1H4D, TCF3, GM8203	7.44543
GOTERM_CC_FAT	GO:0032993~protein-DNA complex	14	2.13505e-07	HIST1H1E, HIST1H2AF, HIST1H1C, HIST1H1B, HIST1H1A, RPA1, HIST2H2BB, HIST1H2BL, HIST2H2AC, HIST1H2AK, H2AFX, HIST1H4D, GM8203, TCF3	6.05816
GOTERM_CC_FAT	GO:0015629~actin cytoskeleton	23	3.03486e-07	MYL6, LIMA1, SEPT2, ACTN4, ACTA2, CALD1, FERMT2, ACTN1, CSRP1, MYH9, CTNNA1, PALLD, FLNB, TPM1, TPM4, MYL9, VCL, ANXA2, TPM3, EPB4.1L2, PFN1, MYO10, EZR	3.55453
GOTERM_CC_FAT	GO:0044421~extracellular region part	29	1.76874e-06	HDLBP, TNC, CSF1, HDGF, PPT2, TIMP3, TRF, GPC4, COL12A1, FLT3L, THBS1, COL11A1, FN1, SPP1, COL18A1, LGALS1, EFEMP2, CRTAP, HSPG2, SPARC, MMP15, SOD1, ANXA2, BGN, ADAMTS1, LAMC1, COL1A1, IGFBP2, IGFBP3	2.72806
GOTERM_CC_FAT	GO:0044420~extracellular matrix part	12	4.20561e-06	COL18A1, TNC, HSPG2, ADAMTS1, LAMC1, SPARC, COL1A1, TIMP3, COL11A1, TRF, FN1, ANXA2	5.69932
GOTERM_CC_FAT	GO:0005840~ribosome	25	4.23939e-06	RPL35, GM15427, RPS2, GM14586, RPS26, RPS28, RPL32, RPL7, RPLP1, RPL8, GM15772, FLT3L, RPL4, RPS21, GM10443, RPSA, GM6472, RPS5, GM4149, RPS19, RPL18A, RPL41, RPS14, RPS15, RPS11, GM9843, GM14303	2.88057
GOTERM_CC_FAT	GO:0005694~chromosome	35	4.41359e-06	HMGN1, HIST1H2AF, AHCTF1, AURKB, RPA1, CDCA8, NDE1, CDYL, RAD21, HJURP, HIST1H2BL, HIST2H2AC, INCENP, H2AFX, TUBG1, HIST1H4D, TCF3, TOP2A, GM8203, TRP53, SSRP1, HIST1H1E, HIST1H1C, MKI67, HIST1H1B, HIST1H1A, NCAPD2, HIST2H2BB, SMARCC1, PCNA, BUB1B, SETD8, HIST1H2AK, TMPO, SMC1A	2.33405
GOTERM_CC_FAT	GO:0031012~extracellular matrix	20	6.9303e-06	COL18A1, LGALS1, TNC, EFEMP2, CRTAP, HSPG2, MMP15, SPARC, SOD1, TIMP3, TRF, ANXA2, GPC4, BGN, COL12A1, ADAMTS1, COL1A1, LAMC1, COL11A1, FN1	3.30045
GOTERM_CC_FAT	GO:0005578~proteinaceous extracellular matrix	19	1.24692e-05	COL18A1, LGALS1, TNC, EFEMP2, CRTAP, HSPG2, MMP15, SPARC, TIMP3, TRF, ANXA2, GPC4, BGN, COL12A1, ADAMTS1, COL1A1, LAMC1, COL11A1, FN1	3.3034
GOTERM_CC_FAT	GO:0005604~basement membrane	10	3.61865e-05	COL18A1, TNC, HSPG2, ADAMTS1, LAMC1, SPARC, TIMP3, TRF, FN1, ANXA2	5.72726
GOTERM_CC_FAT	GO:0001725~stress fiber	7	3.63106e-05	LIMA1, ACTN4, FERMT2, ACTN1, MYH9, FLNB, ANXA2	9.73633
GOTERM_CC_FAT	GO:0044427~chromosomal part	29	4.25386e-05	HMGN1, HIST1H2AF, AHCTF1, AURKB, RPA1, CDCA8, NDE1, CDYL, HJURP, HIST1H2BL, HIST2H2AC, INCENP, H2AFX, HIST1H4D, GM8203, TCF3, TRP53, HIST1H1E, HIST1H1C, MKI67, HIST1H1B, HIST1H1A, HIST2H2BB, SMARCC1, PCNA, BUB1B, HIST1H2AK, TMPO, SMC1A	2.31437
GOTERM_CC_FAT	GO:0000785~chromatin	19	5.14451e-05	HMGN1, HIST1H1E, HIST1H1C, HIST1H2AF, HIST1H1B, HIST1H1A, AHCTF1, HIST2H2BB, CDYL, HIST1H2BL, HIST2H2AC, SMARCC1, INCENP, HIST1H2AK, H2AFX, HIST1H4D, TMPO, GM8203, TCF3	2.98372
GOTERM_CC_FAT	GO:0032432~actin filament bundle	7	5.79283e-05	LIMA1, ACTN4, FERMT2, ACTN1, MYH9, FLNB, ANXA2	9.08725
GOTERM_CC_FAT	GO:0030529~ribonucleoprotein complex	39	0.000127022	RPL35, GM15427, RPS2, GM14586, RPS26, HNRNPM, RPS28, RPL32, RPL7, PCBP1, RPL8, RPLP1, DHX15, MSI2, GM15772, FLT3L, RPL4, RPS21, GM10443, HNRNPAB, RPSA, GM6472, PRPF3, SRPRB, RPS5, NCL, U2AF1L4, GM4149, PA2G4, RPS19, RPL18A, RPL41, RPS14, RPS15, NOP58, RUVBL2, SNRNP40, RPS11, GM9843, PRPF38B, GM14303	1.89859
GOTERM_CC_FAT	GO:0016323~basolateral plasma membrane	15	0.000166944	CAV1, LIMA1, CADM1, FERMT2, PPT2, ACTN1, ITGA3, FLNB, VCL, TNS3, CD44, SLC2A1, ZYX, TGFB1I1, MSN	3.24544
GOTERM_CC_FAT	GO:0042641~actomyosin	7	0.00018849	LIMA1, ACTN4, FERMT2, ACTN1, MYH9, FLNB, ANXA2	7.5727
GOTERM_CC_FAT	GO:0005576~extracellular region	38	0.000232488	HDLBP, TNC, CSF1, 1500015O10RIK, HDGF, PPT2, VGF, TIMP3, TRF, B2M, GPC4, PFN1, COL12A1, FLT3L, THBS1, COL11A1, CYR61, FN1, SPP1, COL18A1, EFEMP2, LGALS1, CRTAP, HSPG2, SPARC, MMP15, SOD1, GAS6, ANXA2, C1QA, C1QB, BGN, TMSB4X, ADAMTS1, LAMC1, COL1A1, IGFBP2, IGFBP3	1.86388
GOTERM_CC_FAT	GO:0005938~cell cortex	14	0.000234487	CAV1, SEPT2, ACTN4, CALD1, FERMT2, CDC42SE1, ACTN1, MYH9, FLNB, SEPT11, FLNA, TPM4, TPM3, EZR	3.3246
GOTERM_CC_FAT	GO:0005856~cytoskeleton	57	0.000262278	LIMA1, SEPT2, PRC1, WASF2, FERMT2, TTLL5, AURKA, AURKB, LATS2, VCL, KIF2C, SPRY2, CDCA8, NDE1, INCENP, TUBB6, RANBP1, MSN, TUBG1, ZYX, TUBA1B, ANKS1B, ACTN4, ACTA2, MPDZ, TPX2, ACTN1, MYH9, PALLD, CTNNA1, FLNB, FLNA, TMSB4X, TGFB1I1, MYL6, SHROOM3, CALD1, VIM, AKAP12, CDC42SE1, CEP55, TPM1, TPM4, STAU2, MYL9, TPM3, PFN1, EZR, NES, LMNA, CSRP1, COTL1, SEPT11, ANXA2, EPB4.1L2, MYO10, GM9844	1.60396
GOTERM_CC_FAT	GO:0044449~contractile fiber part	9	0.000301013	CRYAB, ACTA2, PDLIM5, ACTN1, LMAN1, TPM1, FLNB, VCL, FXR1	5.00726
GOTERM_CC_FAT	GO:0043292~contractile fiber	9	0.00054688	CRYAB, ACTA2, PDLIM5, ACTN1, LMAN1, TPM1, FLNB, VCL, FXR1	4.61195
GOTERM_CC_FAT	GO:0033279~ribosomal subunit	11	0.000714884	RPSA, RPS19, RPL7, RPL32, RPS15, GM15772, FLT3L, RPS2, RPS5, GM14586, GM14303	3.6305
GOTERM_CC_FAT	GO:0044430~cytoskeletal part	41	0.000912248	MYL6, LIMA1, SHROOM3, SEPT2, PRC1, CALD1, FERMT2, VIM, TTLL5, AURKA, CEP55, AURKB, TPM1, TPM4, LATS2, STAU2, TPM3, MYL9, SPRY2, KIF2C, CDCA8, NDE1, EZR, INCENP, TUBB6, RANBP1, TUBG1, TUBA1B, ANKS1B, NES, ACTN4, MPDZ, TPX2, LMNA, ACTN1, MYH9, PALLD, FLNB, SEPT11, ANXA2, MYO10	1.69148
GOTERM_CC_FAT	GO:0022626~cytosolic ribosome	6	0.00126439	RPS19, RPL7, RPL32, RPS5, GM14586, GM14303	6.87271
GOTERM_CC_FAT	GO:0030016~myofibril	8	0.00167326	CRYAB, PDLIM5, ACTN1, LMAN1, TPM1, FLNB, VCL, FXR1	4.4509
GOTERM_CC_FAT	GO:0005884~actin filament	6	0.0016782	EZR, FERMT2, PALLD, TPM1, TPM4, TPM3	6.49089
GOTERM_CC_FAT	GO:0015935~small ribosomal subunit	7	0.00203363	RPSA, RPS19, RPS15, RPS2, RPS5, GM14586, GM14303	5.04847
GOTERM_CC_FAT	GO:0022627~cytosolic small ribosomal subunit	4	0.00236679	RPS19, RPS5, GM14586, GM14303	12.9818
GOTERM_CC_FAT	GO:0005912~adherens junction	11	0.00503258	TNS3, LIMA1, SHROOM3, FERMT2, ACTN1, ZYX, TGFB1I1, MYH9, CTNNA1, FLNB, VCL	2.81841
GOTERM_CC_FAT	GO:0005925~focal adhesion	8	0.00564681	TNS3, LIMA1, FERMT2, ACTN1, ZYX, TGFB1I1, FLNB, VCL	3.62282
GOTERM_CC_FAT	GO:0031941~filamentous actin	4	0.00613675	FERMT2, TPM1, TPM4, TPM3	9.73633
GOTERM_CC_FAT	GO:0070161~anchoring junction	11	0.00663593	TNS3, LIMA1, SHROOM3, FERMT2, ACTN1, ZYX, TGFB1I1, MYH9, CTNNA1, FLNB, VCL	2.71138
GOTERM_CC_FAT	GO:0005924~cell-substrate adherens junction	8	0.00728746	TNS3, LIMA1, FERMT2, ACTN1, ZYX, TGFB1I1, FLNB, VCL	3.46181
GOTERM_CC_FAT	GO:0044459~plasma membrane part	55	0.00739983	CYB5R3, ABCF1, LIMA1, CADM1, PHKB, FGFRL1, FERMT2, GJA1, EIF5A, AMOTL1, VCL, B2M, GPC4, CD44, SLC2A1, RHOC, MSN, ZYX, NRG1, COX16, H2-K1, ANKS1B, MPDZ, ACTN1, SYNJ2BP, MMP15, MYH9, CTNNA1, FLNB, TNS3, FAM120A, NRM, TGFB1I1, SERP1, CAV1, SHROOM3, LITAF, PPT2, ITGB1, ANXA6, EZR, DDX19A, FAT1, ITGAV, SCARB1, FLT3L, GPNMB, FN1, AXL, ITGA3, SEPT11, ANXA2, RAB31, HSP90B1, TMEM47, STAB1	1.40183
GOTERM_CC_FAT	GO:0031254~trailing edge	3	0.00757105	EZR, MSN, MYH9	19.4727
GOTERM_CC_FAT	GO:0001931~uropod	3	0.00757105	EZR, MSN, MYH9	19.4727
GOTERM_CC_FAT	GO:0005615~extracellular space	13	0.00878146	GPC4, HDLBP, LGALS1, CSF1, HDGF, PPT2, FLT3L, SOD1, THBS1, IGFBP2, IGFBP3, TRF, SPP1	2.34393
GOTERM_CC_FAT	GO:0044448~cell cortex part	8	0.00925694	SEPT2, ACTN4, CALD1, ACTN1, MYH9, TPM4, SEPT11, TPM3	3.3145
GOTERM_CC_FAT	GO:0048770~pigment granule	10	0.0106284	ANXA6, P4HB, HSP90B1, GANAB, SLC2A1, NAP1L1, SLC3A2, GPNMB, ITGB1, ANXA2	2.70454
GOTERM_CC_FAT	GO:0042470~melanosome	10	0.0106284	ANXA6, P4HB, HSP90B1, GANAB, SLC2A1, NAP1L1, SLC3A2, GPNMB, ITGB1, ANXA2	2.70454
GOTERM_CC_FAT	GO:0030863~cortical cytoskeleton	6	0.0108343	ACTN4, CALD1, ACTN1, MYH9, TPM4, TPM3	4.32726
GOTERM_CC_FAT	GO:0030055~cell-substrate junction	8	0.0115905	TNS3, LIMA1, FERMT2, ACTN1, ZYX, TGFB1I1, FLNB, VCL	3.17921
GOTERM_CC_FAT	GO:0005886~plasma membrane	81	0.0162959	CYB5R3, ABCF1, LIMA1, SEPT2, CADM1, PHKB, FERMT2, FGFRL1, EIF5A, GJA1, SGMS1, AMOTL1, SLC7A5, B2M, VCL, GPC4, SPRY2, CD44, CXCR4, SLC2A1, RHOC, MSN, ZYX, NRG1, COX16, H2-K1, ANKS1B, PDPN, CRYAB, MPDZ, SLC3A2, ACTN1, MMP15, CLIC1, SYNJ2BP, MYH9, CTNNA1, FLNB, FLNA, TNS3, BGN, FAM120A, NRM, CLIC4, TGFB1I1, PMEPA1, SERP1, CAV1, SLC38A2, SHROOM3, GNAI2, LITAF, CSF1, CDC42SE1, PPT2, ITGB1, ANXA6, IGF1…	1.2548
GOTERM_CC_FAT	GO:0030017~sarcomere	6	0.0193056	CRYAB, PDLIM5, ACTN1, LMAN1, TPM1, FLNB	3.7689
GOTERM_CC_FAT	GO:0032155~cell division site part	3	0.0235645	SEPT2, MYH9, TPM3	11.6836
GOTERM_CC_FAT	GO:0032153~cell division site	3	0.0235645	SEPT2, MYH9, TPM3	11.6836
GOTERM_CC_FAT	GO:0000793~condensed chromosome	10	0.0329727	RPA1, NDE1, MKI67, HJURP, INCENP, BUB1B, AHCTF1, TUBG1, TOP2A, NCAPD2	2.23824
GOTERM_CC_FAT	GO:0005911~cell-cell junction	9	0.0368522	SHROOM3, CADM1, MPDZ, GJA1, ZYX, MYH9, AMOTL1, CTNNA1, VCL	2.33672
GOTERM_CC_FAT	GO:0005819~spindle	10	0.0422601	NDE1, SEPT2, PRC1, INCENP, TPX2, AURKA, TUBG1, AURKB, MYH9, LATS2	2.13985
GOTERM_MF_FAT	GO:0005198~structural molecule activity	45	3.88905e-15	MYL6, SEPT2, VIM, AKAP12, RPL35, GM15427, RPS2, TPM1, GM14586, VCL, RPS26, RPS28, RPL32, RPL7, RPLP1, RPL8, GM15772, TUBB6, COL12A1, TUBG1, FLT3L, RPL4, THBS1, GM10443, RPS21, TUBA1B, COL11A1, COL18A1, RPSA, NES, GM6472, CRYAB, LMNA, CTNNA1, RPS5, EPB4.1L2, GM4149, RPS19, RPL18A, RPL41, RPS14, RPS15, LAMC1, RPS11, COL1A1, GM9843, GM14303	3.88588
GOTERM_MF_FAT	GO:0003735~structural constituent of ribosome	25	3.11625e-08	RPL35, GM15427, RPS2, GM14586, RPS26, RPS28, RPL32, RPL7, RPLP1, RPL8, GM15772, FLT3L, RPL4, RPS21, GM10443, RPSA, GM6472, RPS5, GM4149, RPS19, RPL18A, RPL41, RPS14, RPS15, RPS11, GM9843, GM14303	3.73766
GOTERM_MF_FAT	GO:0003779~actin binding	24	2.12616e-05	LIMA1, SHROOM3, ACTN4, CNN3, CALD1, WASF2, ACTN1, MYH9, CTNNA1, PALLD, COTL1, FLNB, TPM1, TPM4, FLNA, VCL, TPM3, EPB4.1L2, PFN1, EZR, TMSB4X, CNN2, GM9844, PLS3	2.70119
GOTERM_MF_FAT	GO:0050840~extracellular matrix binding	6	0.000273462	RPSA, BGN, SPARC, THBS1, CYR61, SPP1	9.24639
GOTERM_MF_FAT	GO:0008092~cytoskeletal protein binding	27	0.000807549	LIMA1, SHROOM3, CNN3, CALD1, WASF2, TPM1, TPM4, TPM3, VCL, PFN1, NDE1, EZR, CNN2, MSN, PLS3, ACTN4, ACTN1, MYH9, COTL1, PALLD, CTNNA1, FLNB, FLNA, ANXA2, EPB4.1L2, TMSB4X, GM9844	2.01083
GOTERM_MF_FAT	GO:0051015~actin filament binding	7	0.00176356	LIMA1, EZR, ACTN4, ACTN1, MYH9, CTNNA1, FLNA	5.19396
GOTERM_MF_FAT	GO:0005539~glycosaminoglycan binding	9	0.00227183	BGN, CD44, STAB1, HDGF, ADAMTS1, GPNMB, THBS1, FN1, CYR61	3.75635
GOTERM_MF_FAT	GO:0001871~pattern binding	9	0.00381217	BGN, CD44, STAB1, HDGF, ADAMTS1, GPNMB, THBS1, FN1, CYR61	3.4674
GOTERM_MF_FAT	GO:0030247~polysaccharide binding	9	0.00381217	BGN, CD44, STAB1, HDGF, ADAMTS1, GPNMB, THBS1, FN1, CYR61	3.4674
GOTERM_MF_FAT	GO:0042803~protein homodimerization activity	13	0.0087999	SCHIP1, CADM1, ACTN4, CSF1, E2F8, ACTN1, NR4A1, MYH9, C1QB, RPL7, FLT3L, OLIG2, TCF3	2.34631
GOTERM_MF_FAT	GO:0019900~kinase binding	9	0.010133	IGF1R, CCND1, IRS2, CAV1, CCND2, TPX2, TGIF1, PRKCDBP, FLNA	2.95581
GOTERM_MF_FAT	GO:0030246~carbohydrate binding	12	0.0121013	BGN, CD44, STAB1, LGALS1, HDGF, ADAMTS1, GPNMB, THBS1, LMAN1, M6PR, FN1, CYR61	2.35692
GOTERM_MF_FAT	GO:0008199~ferric iron binding	3	0.0138549	FTL1, GM10116, FTH1, TRF	15.0254
GOTERM_MF_FAT	GO:0050699~WW domain binding	3	0.0138549	WBP5, LITAF, WBP1	15.0254
GOTERM_MF_FAT	GO:0042802~identical protein binding	16	0.0169894	SCHIP1, SEPT2, CADM1, ACTN4, CSF1, E2F8, ACTN1, NR4A1, MYH9, AMOTL1, C1QB, NDE1, RPL7, FLT3L, OLIG2, TCF3	1.94268
GOTERM_MF_FAT	GO:0005201~extracellular matrix structural constituent	4	0.0192064	COL18A1, LAMC1, COL1A1, COL11A1	6.67795
GOTERM_MF_FAT	GO:0005520~insulin-like growth factor binding	4	0.0240657	IGF1R, IGFBP2, IGFBP3, CYR61	6.16426
GOTERM_MF_FAT	GO:0008135~translation factor activity, nucleic acid binding	10	0.0246964	EEF1B2, EIF1AD, EIF4H, EIF3F, EIF3K, EIF5A, TCEAL8, EIF3I, DENR, TCEAL3	2.35692
GOTERM_MF_FAT	GO:0019838~growth factor binding	6	0.0348605	IGF1R, FGFRL1, COL1A1, IGFBP2, IGFBP3, CYR61	3.24873
GOTERM_MF_FAT	GO:0008201~heparin binding	6	0.0348605	HDGF, ADAMTS1, GPNMB, THBS1, FN1, CYR61	3.24873
GOTERM_MF_FAT	GO:0003682~chromatin binding	12	0.0359227	HMGN1, RPA1, TRP53, CDYL, SMARCC1, EZH2, SOX2, SMAD4, TGIF1, SMAD2, ZEB1, SMC1A	2.00338
GOTERM_MF_FAT	GO:0003677~DNA binding	67	0.0370228	4933413G19RIK, HMGN1, ELF2, E2F8, EZH2, PAX6, DEK, ZEB1, YBX1, FUBP3, HIST1H2BL, HIST2H2AC, PCBP1, OLIG1, H2AFX, LRRFIP1, OLIG2, GM8203, TOP2A, RBMS1, HIST1H1E, HIST1H1C, SSBP1, HIST1H1B, HIST1H1A, LIG1, MCM3, NCL, MCM5, MCM6, ZFP827, PA2G4, HIST2H2BB, UHRF1, SMARCE1, TGIF1, RUVBL2, HIST1H2AF, FOXM1, SOX2, HDGF, AHCTF1, NFIX, ZFP36L1, RPA1, RPL7, GM11560, ELK4, HJURP, HIST1H4D, TCF3, HNRNPAB, TRP…	1.24515
GOTERM_MF_FAT	GO:0003697~single-stranded DNA binding	5	0.0378444	TRP53, FUBP3, SSBP1, GM11560, YBX1, MCM6	3.85266
GOTERM_MF_FAT	GO:0019901~protein kinase binding	7	0.0430072	CCND1, IRS2, CCND2, TPX2, TGIF1, PRKCDBP, FLNA	2.69686
KEGG_PATHWAY	mmu03010:Ribosome	24	2.67244e-10	RPL35, GM15427, RPS2, GM14586, RPS26, RPS28, RPL32, RPL7, RPLP1, RPL8, GM15772, RPL4, RPS21, GM10443, RPSA, GM6472, RPS5, GM4149, RPS19, RPL18A, RPL41, RPS14, RPS15, RPS11, GM9843, GM14303	4.6497
KEGG_PATHWAY	mmu05322:Systemic lupus erythematosus	12	1.29935e-05	C1QA, C1QB, HIST2H2BB, ACTN4, HIST1H2AF, HIST1H2BL, HIST2H2AC, ACTN1, H2AFX, HIST1H2AK, HIST1H4D, GM8203	4.9556
KEGG_PATHWAY	mmu04110:Cell cycle	20	2.29636e-05	ANAPC1, TRP53, CDK1, SMAD4, CDK6, SMAD2, CDC20, PTTG1, MCM3, MCM5, MCM6, CCND1, RAD21, CCNB2, PLK1, CCND2, PCNA, BUB1B, SMC1A, CCNA2	2.96089
KEGG_PATHWAY	mmu04510:Focal adhesion	23	3.08845e-05	CAV1, ACTN4, TNC, ACTN1, ITGA3, FLNB, ITGB1, FLNA, MYL9, VCL, IGF1R, CCND1, CCND2, ITGAV, PAK4, PPP1R12A, COL1A1, ZYX, LAMC1, THBS1, COL11A1, SPP1, FN1	2.63455
KEGG_PATHWAY	mmu04512:ECM-receptor interaction	11	0.000304031	CD44, ITGAV, TNC, ITGA3, LAMC1, COL1A1, THBS1, COL11A1, ITGB1, FN1, SPP1	3.92318
KEGG_PATHWAY	mmu04670:Leukocyte transendothelial migration	11	0.0048553	EZR, GNAI2, ACTN4, CXCR4, ACTN1, RAPGEF4, MSN, CTNNA1, ITGB1, MYL9, VCL	2.7842
KEGG_PATHWAY	mmu04810:Regulation of actin cytoskeleton	17	0.0113868	ACTN4, WASF2, ACTN1, ITGA3, MYH9, ITGB1, MYL9, VCL, PFN1, EZR, ITGAV, PAK4, PPP1R12A, TMSB4X, MSN, F2R, FN1	1.94727
KEGG_PATHWAY	mmu05412:Arrhythmogenic right ventricular cardiomyopathy (ARVC)	8	0.0114142	ACTN4, ITGAV, LMNA, GJA1, ACTN1, ITGA3, CTNNA1, ITGB1	3.13855
KEGG_PATHWAY	mmu03030:DNA replication	7	0.0135275	RPA1, SSBP1, LIG1, PCNA, MCM3, MCM5, MCM6	3.43279
KEGG_PATHWAY	mmu05222:Small cell lung cancer	10	0.0147056	TRP53, CKS1B, CCND1, ITGAV, CDK6, ITGA3, LAMC1, ITGB1, TRAF4, FN1	2.53109
KEGG_PATHWAY	mmu04115:p53 signaling pathway	9	0.0168405	TRP53, CDK1, CCND1, CCNB2, CCND2, RRM2, CDK6, THBS1, IGFBP3	2.6648
